# Supplementary material for: Relationship between anion gap and 28-day all-cause mortality in patients with acute pulmonary edema: A retrospective analysis of the MIMIC-IV database
Source: PLoS One. 2025 Sep 26;20(9):e0333293. doi: 10.1371/journal.pone.0333293 (PMC12468886; doi:10.1371/journal.pone.0333293)
Supplement: S1 Data — (XLS) [file pone.0333293.s001.xls]

## Sheet: data
gender	age	race	heart_rate	sbp	dbp	hemoglobin	platelets	wbc	rbc	aniongap	bun	calcium	chloride	creatinine	glucose	sodium	potassium	myocardial_infarct	heart_failure	cerebrovascular	chronic_pulmonary	diabetes	renal_disease	livetime	mor_28d
0	81.2802	1	110.388	95.2857	51.9184	9.3	265	22.4	3.02	15	13	7	98	0.8	99	128	3.6	0	0	0	1	0	0	365	0
0	53.2761	1	106.6	143.88	71.4	7.6	468	20.1	2.89	13	13	8.2	104	0.6	133	142	3.2	0	0	0	0	0	0	365	0
0	26.9125	1	112.12	136.923	66.1538	10.4	196	7.7	3.58	15	11	7.9	104	0.7	226	138	4	0	0	0	0	0	0	365	0
1	43.0244	1	105.654	127.04	80.72	12.6	36	5.3	4.05	12	42	9.1	99	1.8	121	131	3.1	0	0	1	0	0	0	365	0
0	78.8458	3	71.65	123.85	65	7.1	88	6.4	2.4	11	19	8.5	101	0.9	113	137	3.8	0	0	1	0	0	0	365	0
1	59.69	1	92.1935	101.118	55.7059	9.8	191	17.9	3.55	14	11		106	0.6	99	140	4.2	0	1	0	0	1	0	365	0
1	76.1971	1	70.6471	109.412	47.9412	7.7	75	13	2.98	9	16		109	1	143	140	4.9	0	0	0	1	0	0	365	0
0	75.7788	2	86.6364	135.682	76.5455	11.8	202	3.1	4.33	16	11	9	91	0.7	219	125	4.5	0	0	0	1	1	0	1815	0
1	32.3962	1	110.233	165.852	85.1111	11.4	153	13	4.19	9	9	6.8	105	0.9	111	138	3.5	0	0	0	0	0	0	365	0
0	66.2113	1	112.414	117.741	67.5278	9.9	77	13	3.76	18	53	6	100	4.3	159	144	3.3	0	0	0	0	0	1	8.7	1
0	78.1993	1	77.7857	143.217	52.0833	9.6	424	19.9	3.32	13	10	8.2	111	0.9	112	142	3.9	0	0	0	0	1	0	365	0
0	61.3991	3	92.4583	98.7885	58.7885	7.9	151	13.5	3.96	10	9	7	105	1	107	138	3.5	0	0	0	1	0	0	365	0
1	74.219	1	97.4074	117.577	59.3846	12	149	5.7	3.44	23	10	8.3	102	0.6	145	141	4	0	0	1	0	0	0	365	0
0	69.8866	1	79.6286	101.417	52.5833	8.6	133	12.8	3.29	10	24	8.3	106	1	111	136	4.9	1	0	0	1	0	0	365	0
1	28.6481	1	115.238	139.727	73.8182	12.6	173	11.2	3.99	13	11	8	99	0.7	119	131	3.4	0	0	0	0	0	0	365	0
0	60.2421	3	72.9615	121.1	55.94	9.3	119	5.5	3.06	10	10	8.8	102	0.5	105	138	3.6	0	0	0	0	0	0	365	0
1	50.198	1	139.48	92.1	69.06	12.1	277	18.5	5.12	18	16	6.6	102	1.4	198	135	4.9	1	0	0	0	1	0	0.6	1
0	78.8296	1	118.486	96.75	67.6875	10.6	276	8.7	3.31	8	9	7.9	90	0.3	123	130	3.9	0	0	0	0	0	0	365	0
0	87.4767	1	86.3333	119.5	53.5714	10.9	207	17.1	3.72	15	49	8.9	104	1.4	114	138	4.2	1	0	0	0	0	0	263.9	0
0	57.7392	3	102.593	102.12	65.4	7.6	23	25.4	2.5	10	11	8.5	99	0.8	130	133	2.9	0	0	0	0	0	0	365	0
1	82.6044	1	77.4	114.846	70.0385	11.4	128	7.1	4.3	9	46	8.2	106	1.7	123	140	4	0	0	0	0	0	0	202.8	0
1	64.2989	1	108.567	156.5	98.6538	8.2	15	4.6	2.55	13	69	8	110	1.5	177	144	4.8	0	0	0	0	0	1	73.5	0
1	63.1907	2	101.231	123.083	65.875	10.4	113	13.5	3.85	13	18	7.1	92	1.7	106	132	3.6	0	0	0	0	1	1	365	0
1	61.0055	1	82.8148	118.04	77.68	11	251	8.9	3.87	9	10	9	90	0.7	101	128	4	0	0	0	1	0	0	365	0
1	33.4105	1	117.214	119.107	75.5714	7.5	135	20.3	3.7	11	18	8	85	0.7	145	124	3.5	0	0	0	0	1	0	365	0
1	91.0837	1	52.125	136.174	50.1304	12	182	11.6	3.83	15	14	8.7	93	0.9	121	131	3.7	0	0	0	1	0	0	365	0
0	19.6376	1	110.043	117.238	75.8571	13.3	91	19.7	5.06	11	2	6.2	97	0.4	185	134	3	0	0	0	0	0	0	365	0
0	63.93	3	85.9091	112.36	47.92	8.1	139	10.1	2.85	21	97	9.6	94	5.7	110	133	4.6	0	1	0	0	0	1	365	0
0	63.156	1	95.1818	104.744	49.1111	9.3	113	17.3	3.73	15	33	7.4	99	1.7	95	134	3.6	0	0	0	0	0	0	365	0
0	71.3992	2	88.5	102.423	59.0385	8.3	68	4.4	3.28	10	8	9	107	0.7	132	143	4.4	0	0	0	0	0	0	365	0
1	52.1995	3	67.871	117.643	45.8929	7.2	72	23.4	2.75	24	195	8.6	105	4.5	70	137	5	0	0	0	0	0	0	0	1
1	47.2931	1	92.9524	116.429	58.9286	11	163	8.1	3.94	11	10	8.4	103	0.7	99	140	3.7	0	0	0	0	0	0	365	0
0	22.7505	1	90.9286	109.091	56.6364	12.1	179	4	4.77	12	5	7.7	105	0.7	98	139	3.8	0	0	0	0	0	0	365	0
0	91.5442	3	70	136.806	59.0645	8.1	94	13.6	2.92	13	34	8.1	95	3	140	136	3.2	0	0	0	0	0	1	20.6	1
0	80.3063	2	92.2917	138.875	64.9583	10.9	63	8.8	4.05	8	16	8.3	91	0.6	126	136	3.3	0	1	0	1	0	0	365	0
1	66.6833	2	92.037	108.037	62.6667	5.9	36	6.7	2.92	13	13	7.6	99	1.1	130	136	4	0	0	0	0	0	0	967.2	0
1	46.435	3	85.4138	140.222	90.1111	10.1	167	16.4	4.04	8	12	8.6	102	0.9	122	135	4.5	0	0	0	1	0	0	365	0
1	72.7857	1	95.0714	102	62.5862	14.2	180	11.6	4.69	14	18	8.2	93	0.8	116	128	3.5	1	1	0	0	1	0	365	0
0	85.1143	1	62.2727	138	60.5	12.2	131	7.8	4.11	11	12	8.3	106	0.8	118	145	4.3	0	0	0	0	0	0	226	0
1	67.3101	3	95.0732	137.726	59.5595	7.9	277	13.5	2.63	15	36	8.3	108	2.3	110	143	3.8	0	0	0	0	0	1	399.9	0
1	50.3494	3	75.4643	87.069	51.6897	8.7	106	8	3.63	8	20	8.1	103	1		137		0	0	0	0	0	0	365	0
0	41.2756	3	92.1818	103.636	81.7273	13.8	249	9.4	4.93	18	8	8.9	103	0.6	100	140	3.5	0	0	0	1	0	0	365	0
1	62.8735	3	76.5238	77.3333	60	8.6	59	8.5	3.21	20	17	6.7	96	2.5	130	137	6.6	1	1	0	0	0	0	1	1
1	67.8649	1	107.217	106.773	78.6364	6.8	147	13.8	3.3	11	21	7.9	109	1.2	141	142	3.4	1	1	0	1	0	1	365	0
0	86.7873	1	88.35	103.6	57.7	9.7	100	15.3	4.14	10	45	6.6	108	3.3	145	138	4.8	0	0	0	0	0	0	248.5	0
1	77.7711	1	100.792	116.333	77.75	11.6	127	11.8	4.22	13	31	8.4	96	1	142	140	3.9	1	0	0	1	0	0	10.6	1
0	81.7036	1	94.6552	100.391	59.0156	13	363	22.1	4.39	3	9	1.6	97	1	65	129	1.4	1	0	1	0	0	1	0.8	1
0	62.3823	1	100.64	119	63.1154	12	168	17.2	3.92	13	14	8.2	104	0.5	119	145	3.2	0	0	0	1	0	0	365	0
0	82.8602	3	81.8	95.8	61	11.4	158	13.4	4.2	12	11	7.4	98	0.5	129	133	4.2	0	0	0	0	0	0	365	0
1	73.3847	1	79.4667	113.867	54.1111	8.4	91	5.9	2.75	10	18	7.5	107	1.1	101	138	4.2	0	0	0	0	0	0	365	0
1	74.6572	1	97.4	111.412	65.4706	9.6	161	5.4	3.76	15	16	9	94	1.8	83	132	3.3	0	1	0	0	0	1	53.9	0
1	69.8906	1	91.3462	104.685	54.7222	11.7	106	8.8	4.52	14	27	7.9	101	1.9	105	136	4.4	0	0	0	1	0	1	365	0
1	63.3864	1	98.2667	119.467	60.5333	13.2	199	13.1	4.21	11	19	8.2	101	1.3	120	138	4.7	0	0	1	1	0	0	365	0
0	20.1222	1	88.2273	110.857	65.2381	10	283	13.1	3.24	11	11	8	106	1.1	87	139	3.4	0	0	0	0	0	0	365	0
0	54.7284	1	98.4615	107.818	55.9091	7.5	216	14.8	3.54	20	8	7.6	98	0.8	159	137	3.2	0	0	0	1	1	0	556.2	0
1	19.6263	2	88.8519	132.5	65	13.6	203	9.3	4.24	9	16	7.7	106	1	81	139	3.5	0	0	0	0	0	0	365	0
0	82.0261	3	78.5667	133.233	62.8667	11.8	112	5.2	3.75	11	18	7.5	105	1	101	138	3	0	1	1	0	0	0	8.5	1
0	78.682	3	87.2143	102.769	60.5769	8.3	220	11.4	3.46	12	34	8.8	102	1.5	149	134	4.2	0	0	0	0	0	0	365	0
1	67.0771	1	56.6	112.385	63.8462	15.1	185	15	5.16	15	23	9.5	100	0.9	105	135	4	0	0	0	0	0	0	365	0
1	79.9169	3	96.5556	123.292	57.7083	7.2	118	6.2	2.32	18	113	7.5	98	5.4	98	132	3.7	1	0	0	0	0	1	2924.1	0
0	34.3673	1	113	102.5	56.6667	10.6	206	9.5	3.26	9	2	8.5	111	0.6	115	143	4.1	0	0	0	0	0	0	365	0
0	61.1982	1	98.3333	126.833	58.0833	7.8	293	10	2.92	14	23	7.9	99	1.4	164	135	4.3	0	0	0	1	1	1	365	0
1	81.7819	1	93.6875	127.4	65.5	10.4	164	0.3	3.12	14	23	8.6	94	1.2	102	130	3.6	1	0	0	0	0	1	628.6	0
0	91.27	3	80.6538	137.13	75.1304	13.3	113	11.7	4.51	12	25	9.8	113	1.2	114	148	4	0	0	1	0	0	1	365	0
0	80.6546	1	59.75	116.409	48.5455	10.9	181	10.9	4.18	15	19	8.4	103	0.8	118	138	3.9	0	0	0	1	0	0	365	0
0	79.9028	1	105.917	131.5	78.8571	9.6	207	12.5	3.25	22	38	8.7	109	2.1	117	148	3.6	0	0	0	0	0	1	29.5	0
0	75.3009	3	106.621	104.064	60.641	9.6	332	10	3.61	14	9	7.9	100	0.5	189	134	3.7	0	0	0	0	1	0	365	0
1	85.3448	3	57	111.368	54.5263	6.6	206	5.7	2.43	13	18	8	106	1.1	94	139	3.5	0	0	0	1	0	0	108	0
0	75.2869	1	89.7037	107.462	47.0769	7.9	201	5.6	2.92	14	39	8.5	99	2.2	84	134	3.5	0	1	0	0	0	0	7.7	1
1	75.695	1	78.5333	141.143	57.2143	6.8	228	8.7	3.12	15	23	8.5	103	1.5	158	131	4.5	0	0	1	0	1	1	1349.1	0
1	55.0581	1	103.111	110	61.1154	8.3	68	5.1	3.73	13	16	7.9	100	0.9	133	133	3.9	0	0	0	1	0	0	365	0
1	64.8481	1	83.84	108.018	55.5536	11.6	156	13.1	3.76	7	9	8.4	104	0.4	145	135	4.2	1	0	0	0	1	0	365	0
0	43.7659	3	72.4118	139.188	81.75	8.1	264	11.5	4.09	14	8	8.5	105	0.9	116	136	3.5	0	0	0	0	0	0	365	0
0	63.9118	3	80.4706			13	251	12.2	4.19	9	15	8.6	104	0.4	132	141	3.6	0	0	1	0	0	0	365	0
0	94.1907	1	81.1053	156.278	73.8333	10.3	203	30.6	3.27	16	25	7.8	101	1.8	88	134	3.4	0	0	0	0	0	0	299.5	0
0	93.6119	3	99	106.28	67.44	8	113	0.3	2.68	19	35	8.3	101	1.4	171	135	3.7	0	1	0	0	1	1	365	0
0	51.0056	3	105.077	116.529	72.4118	11.3	212	9.8	4.35	15	9	7	103	0.8	132	138	3.3	0	0	0	0	1	0	365	0
1	62.7193	1	63.88	116.269	50.7692	14.4	200	12.4	4.46	11	13	8.4	105	1.2	103	136	4.5	0	0	0	1	0	0	365	0
0	67.9353	1	107.774	125	66.9032	12	165	12.2	5.33	16	25	8.5	90	1.1	189	134	4.1	1	1	0	0	0	1	365	0
1	43.259	1	78.6	109.905	62	10.3	110	8.7	3.34	7	7	7.8	105	0.7	102	135	4.1	0	0	0	0	0	0	365	0
1	54.4843	1	117.743	98.1389	56.7639	11.8	118	21.8	4.27	19	69	7.8	94	4	42	129	3.1	0	0	0	0	1	0	27.1	1
0	42.3732	1	80.9231	111.615	67.7308	9	225	12	3.48	12	12	6.9	97	1	96	132	3.5	0	0	0	0	0	0	365	0
1	74.3066	1	77	114.826	65.1304	8.7	161	9.4	2.66	11	17	8.7	107	1.1	99	145	3.9	0	1	0	0	0	0	365	0
0	81.0136	3	81.0606	117.219	32.9375	9.1	117	10	3.08	11	24	7.8	106	1.2	94	137	4.2	1	0	1	0	1	0	365	0
1	79.8865	3	67.875	124.531	59.625	9.6	84	6.9	3.63	16	14	8	100	1.4	102	137	3.6	0	0	0	1	0	1	365	0
1	61.0923	3	97.8667	93	53.7647	10.5	62	14.6	4.51	11	25	7.4	105	1.1	152	134	3.9	0	0	0	0	0	0	365	0
0	56.1175	1	93.12	121.64	71.68	9.7	56	9	2.87	12	18	10.2	105	0.8	101	139	3.1	0	0	0	0	0	0	18.7	1
1	56.3138	2	98.375	112.966	61.7241	6.7	51	7.1	2.39	16	12	7.8	96	0.6	121	139	3.6	0	0	0	0	1	0	365	0
0	54.7092	2	107.3	99.2821	66.3333	9.1	97	23.2	3.25	16	50	6.8	93	4.3	79	135	3.6	0	0	0	0	0	0	365	0
1	73.4952	2	101.308	120.071	58.4643	9.9	127	13	3.6	13	22	6.4	105	1.5	76	139	4	0	1	1	0	0	0	365	0
1	68.1478	1	67.25	117.25	61.0417	9.1	123	6.8	2.99	8	13	8.1	105	0.7	123	136	4.3	1	0	0	0	0	0	365	0
1	60.309	1	94.2963	92.2308	46	7.5	201	8.5	2.56	10	10	7.9	97	0.8	117	133	3.6	0	1	1	0	0	0	365	0
1	62.9394	1	77.1111	125.92	75.76	12	239	10	4.23	12	21	8.3	102	0.8	163	139	4	0	0	0	0	0	0	365	0
0	74.3272	1	79.8485	105.758	48.0303	8.6	359	8.1	3.41	12	8	7.8	103	0.4	85	138	4.1	0	0	0	0	0	0	1387	0
0	56.0016	1	148.697	101.878	58.3784	7.8	115	25.8	2.44	21	11	7.3	98	0.8	48	133	3.7	0	0	0	0	0	0	1.2	1
1	64.2791	1	82.8667	123	50.6429	10.9	308	12.6	3.36	16	60	10.9	100	1.9	105	136	3.2	0	0	0	1	1	1	20.8	1
1	60.1479	1	80.0645	115.229	57.0286	11.4	94	15.7	3.71	6	11	7.4	109	0.6	148	141	4.3	1	0	0	0	0	0	365	0
0	71.0871	1	108.588	108.407	56.6296	12.1	244	10.7	4.02	14	26	8.4	102	1.2	131	135	4.2	0	0	0	0	0	1	90.2	0
1	39.8848	1	104.081	113.531	60.4385	5.9	97	9.7	2.11	11	24	7.2	105	1	94	138	3.1	0	0	0	0	0	0	365	0
1	54.9116	3	71.32	139.542	84.75	14.2	201	13.2	4.75	13	18	8.4	103	0.9	116	139	3.5	1	0	0	0	0	0	365	0
0	79.1428	1	109.625	106.767	64.4	7.5	326	11	2.62	11	25	8.2	105	0.5	90	139	4.1	0	0	0	0	0	0	164.3	0
0	88.0055	1	103.895	109	51.6471	11.7	93	15.6	3.97	12	60	8.4	102	3.2	58	128	4.8	0	0	0	0	1	0	4.9	1
0	66.5748	3	83.7333	131.323	57.7742	12.3	329	8.6	3.96	10	10	8.9	103	0.9	118	140	3.6	0	0	1	0	0	0	365	0
1	55.8682	1	81.4	117.667	67.2083	17.1	108	3.7	5.16	7	32		91	2.4	138	133	5.3	0	1	0	1	0	1	1972.1	0
1	66.9688	1	101.37	135.037	65.3333	6.4	49	46.2	2	12	35	7.9	104	1.2	109	140	2.9	0	1	0	0	0	0	595.2	0
1	77.3083	3	110.32	113.72	76.92	10.1	364	8.2	4.1	12	20	7.5	76	0.8	120	111	3.4	0	0	0	0	0	0	40.4	0
1	52.4096	3	85.2812	114.47	59.8485	8.7	182	10	2.76	10	12		102	0.7	108	133	4	1	0	0	0	1	0	2448.6	0
0	64.8242	1	98.6875	90.9167	52	11.2	57	2.4	4.62	15	24	8	101	1.2	237	132	3.2	0	0	0	0	1	1	0	1
1	83.709	3	84.3214	110.241	45.5517	6.6	371	20.5	2.49	19	25	7.8	96	1.7	99	135	4.6	0	0	0	0	1	0	365	0
0	59.9752	1	119.72	114.316	63.2632	13.7	162	9.3	5.25	15	10	8.8	103	0.7	202	144	4	0	0	0	0	1	0	144.8	0
0	75.7784	1	99.8387	107.838	49.7703	10	268	13.2	3.32	12	18	7.7	105	1.1	156	134	4.9	0	0	0	1	1	0	365	0
0	53.9049	1	85.0833	118.25	67.875	10	97	5.2	3.55	10	9	7	110	0.5	96	143	2.9	0	0	0	0	0	0	365	0
0	80.9851	1	98.1892	94.4861	44.1111	9.4	327	14.4	3.72	18	81	7	105	5.1	195	134	3.2	0	0	0	1	1	0	0.1	1
1	57.7691	3	84.625	110.154	65.5385	8.4	203	7.9	2.82	8	11	8.2	101	0.7	98	134	3.8	1	0	0	0	1	0	365	0
0	53.3779	3	72.5333	110.891	68.7188	11.2	204	18.7	4.39	11	8	7.9	112	0.4	131	141	3.3	0	0	1	0	0	0	365	0
1	63.0105	1	146.125	135.208	97.7917	14.6	154	9.8	5	15	28	8.9	100	1.4	232	135	3.5	0	0	0	0	1	1	365	0
1	70.6662	1	89.8929	101.441	60.2059	12.9	145	11.8	4.71	10	15	8	101	1.2	122	138	3.3	0	0	0	1	0	0	365	0
1	86.383	1	55.25	127.652	54.6087	8.5	80	6	2.78	10	22	9.4	103	1.1	97	138	4.2	0	0	0	0	0	0	365	0
0	79.1298	1	74.32	117.48	47.56	9.6	212	13.9	2.94	18	33	8.2	95	1.8	129	134	3.3	0	1	1	0	0	0	1239.1	0
0	86.7114	3	103.875	110.08	48.48	10.6	300	18.5	4.42	13	20	7.3	104	1.2	125	135	3.7	1	0	0	0	1	0	0.2	1
0	68.9508	3	75.9259	103.214	50.75	7.4	59	7.9	2.47	10	8	7.4	106	0.5	159	136	4.3	0	1	1	0	0	0	365	0
0	62.27	2	69.125	144.261	82.5217	14.3	271	6.6	5.47	13	12	8.9	101	0.7	163	140	3.5	0	0	0	0	1	0	365	0
1	42.8287	3	68.3077	122.542	78.375	9.2	156	34.3	2.57	14	47	8.3	103	2.9	145	142	3.6	0	0	1	0	0	0	365	0
1	76.0419	1	75.7907	119.279	57.5349	9	137	15.1	2.88	10	15		105	0.7	133	138	4.5	0	0	0	0	0	0	365	0
1	76.3874	3	76.5429	122.919	53.2162	8.5	97	7.4	3.53	9	19	8.5	106	0.9	149	137	4.2	0	0	0	0	1	0	365	0
0	55.316	1	100.37	143.957	74.6957	10.2	21	30.7	3.36	12	23	8.2	98	0.8	86	138	3.5	0	0	0	0	0	0	173	0
0	67.6989	3	84.1951	101.234	50.0426	9.1	312	18.4	3.47	16	39	7.3	108	1.2	184	137	3.4	0	0	0	1	1	0	365	0
1	62.0786	3	109.315	125.815	72.4074	10.5	177	22.2	4.12	11	13	7.8	102	0.6	95	136	3.7	0	0	0	1	0	0	365	0
0	68.6207	1	71.4583	116.02	57.86	10.3	331	11.4	3.93	14	12	8.8	102	0.6	95	141	3	0	0	0	0	0	0	365	0
0	79.4129	1	77.0769	118.88	53.2	8.4	111	5.5	2.85	10	9	7.5	93	0.7	101	120	4.4	0	0	0	0	0	0	365	0
1	76.4978	3	78.44	128.771	50.8	9.3	109	10.7	3.28	10	11		104	0.9	116	136	4.1	1	0	1	0	1	0	365	0
1	58.5664	1	73.0333	110.966	59.5517	10.4	137	7.3	4	9	8	8.1	107	0.7	115	139	3.7	0	0	0	0	1	0	365	0
1	67.9896	3	100.778	130.45	65.425	9.8	77	8.8	3.41	9	14	8.6	100	1	118	134	3.5	0	0	0	0	0	0	365	0
0	63.6887	3	79.0741	121.192	59.3077	7	79	5.3	3.26	14	39	8.6	99	2.5	116	132	4.3	1	1	0	1	0	1	3.4	1
1	73.7323	3	103.6	116.414	65	8.4	297	4.4	2.88	7	12	7	100	0.5	73	118	3.1	0	0	0	1	0	0	365	0
1	63.9797	1	68.16	128.28	67.52	12.3	263	7.7	3.88	6	27	8.3	102	0.9	122	134	5.2	0	0	0	0	0	0	365	0
0	91.0438	3	114.194	101.083	63.4	4.1	49	2.6	2.39	15	10	9.7	111	0.5	203	143	3.7	0	0	0	0	0	0	365	0
1	62.4827	1	90.4688	156.96	80.4	7.7	238	10.8	2.78	13	26	8.1	98	1.8	172	131	4.3	1	1	0	0	1	1	365	0
0	67.7228	1	58.9091	113.177	51.1613	7	128	10.1	2.45	13	12	8.2	103	0.9	132	138	3.8	0	0	0	0	0	0	365	0
0	91.3404	3	82.1923	107.95	62.55	9.9	143	5.9	3.49	9	27	7.8	99	0.9	99	133	4.1	0	0	0	0	0	0	365	0
0	75.7117	3	76.5769	120.48	58.24	7.8	98	7.7	2.9	19	87	10.4	99	2	117	142	3.2	0	0	0	0	1	1	15.3	1
0	67.1968	1	78.4286	102.048	54.381	10.1	288	12.3	3.72	15	15	7.7	99	0.7	64	132	3.8	0	0	0	0	0	0	14.1	1
0	81.9	3	62.35	167.45	48.25	10.1	165	7.8	4.32	13	32	8.7	90	3.2	116	130	3.5	1	0	0	0	0	1	506.3	0
1	59.0415	3	60.6538	113.433	71.4667	14.6	138	13	4.75	12	28	8	105	0.6	132	138	3.3	0	0	0	0	0	0	10.8	1
0	69.0465	1	87.7113	102.181	64.5319	8.9	182	12.2	3.89	10	26	7.5	110	1	132	143	4.3	1	0	1	1	0	0	243.2	0
1	48.6594	1	96.5926	97.6957	61.6087	7.5	74	8.9	2.42	15	53	9.3	102	0.8	104	144	3.9	0	0	0	0	0	0	7.4	1
0	55.8054	2	96.8519	121.333	69	10.6	151	5.9	3.75	13	15	7.3	106	0.6	116	139	3.8	0	0	0	1	0	0	365	0
0	67.611	1	94.84	115.652	64.6957	12	133	8.8	4.08	14	24	8.2	102	1.5	96	134	3.7	0	0	0	0	0	0	365	0
1	70.4431	1	68.4667	120.576	58.2576	9.9	119	10.3	3.06	7	12	8	110	1.1	121	140	4.6	0	0	0	0	1	0	365	0
1	64.9649	1	68.8846	99.8571	62.6786	11.3	165	9.1	4.07	9	14		108	0.8	131	136	4.3	0	0	1	0	0	0	365	0
1	68.4075	1	69.1515	144.031	72.9062	8.7	128	6.5	2.75	15	28	8.1	90	5.6	84	138	3.5	0	0	0	0	0	1	343.1	0
1	29.1602	2	101.708	126.792	82.0833	11.3	276	10.8	3.89	16	5	8.9	100	0.7	95	139	4.3	0	1	0	1	0	0	365	0
1	80.6708	3	68.129	119.25	54.7188	6.9	115	8	2.16	7	15		103	0.7	135	138	4.3	0	0	0	1	1	0	365	0
1	49.4021	3	97.4815	100.192	67.0385	12.5	58	23.9	4.4	14	26	7.1	107	1.4	92	138	3.8	0	0	0	0	0	0	365	0
0	88.3824	3	99.8947	106.278	53.7778	7.3	93	1.5	2.69	8	30	8.6	99	0.7	135	127	3.6	0	0	0	0	0	0	8.2	1
0	74.7917	3	102.917	117.364	75.6364	10.7	258	6.9	3.9	11	20	8.3	103	1	73	144	3.4	0	0	0	0	0	1	365	0
0	50.7849	1	65.28	104.167	57.1481	12.3	169	14.2	4.44	15	17	8.4	103	0.9	146	138	3.8	0	0	0	0	0	0	365	0
0	62.6926	3	83.9032	136.871	81.5484	13.3	152	15.2	4.4	13	14	9.2	103	0.9	152	137	3.9	0	0	1	1	1	0	163	0
0	95.0272	1	79.037	130.692	55.5385	10.2	237	12.8	3.35	15	29	8.9	108	1.3	126	141	4.4	0	0	0	0	0	0	1960.1	0
0	67.0092	1	71.9167	92.7083	59.875	11.7	289	12.1	3.85	13	18	8.4	101	0.7	99	139	3.8	0	0	0	1	0	0	365	0
0	51.3691	3	110.884	114.769	52.6923	6.7	100	8.8	2.15	14	8	8	99	0.5	96	139	2.7	0	0	0	0	0	0	57.1	0
1	59.9306	3	83	115.455	57.0455	10.4	172	9.3	3.85	9	14	8.5	101	1	118	138	4.1	0	0	0	0	1	0	365	0
0	61.9218	1	74.64	135.45	78.05	8.7	132	4.7	2.96	12	43	10.3	101	1.8	117	139	4.1	0	0	0	0	0	0	7.9	1
1	67.6759	1	105.111	104.818	65.2273	11.6	88	7.4	3.98	9	15	7.8	104	0.8	97	133	3.2	0	0	0	0	0	0	365	0
0	87.6963	1	89.6061	116.586	53.8	4.7	47	3.8	1.5	9	12		110	0.5	91	138	4	0	0	1	0	0	0	2986.5	0
0	71.5771	1	76.5152	139.457	74.5429	7.6	446	12.6	3.28	10	10	7.9	100	0.6	104	133	4.7	0	0	0	1	0	0	365	0
1	63.6513	1	76.92	151.208	67.125	10.1	181	9.2	3.21	11	20	8.1	111	0.8	109	145	3.5	0	0	0	0	0	0	4120.1	0
1	59.3721	3	61.9412	109.147	70.5862	11.6	122	6.3	3.88	14	49	7.5	106	2	158	136	4.7	1	0	0	0	1	0	4	1
1	58.2555	1	110.821	160.741	81.5926	10.2	101	6.1	3.05	12	11	8.5	107	0.6	172	138	3.5	0	0	0	0	1	0	365	0
1	58.2154	1	72.2105	95.8947	61.6842	6.7	24	4.6	2.12	17	22	9.2	101	0.7	151	143	3.5	0	0	0	0	1	0	9.1	1
0	45.2612	1	91.375	107.103	70.8718	7.4	84	2.1	2.4	10	21	6.8	103	1.2	100	133	4.7	0	0	0	0	0	1	365	0
0	66.6498	1	98.0345	109.179	51.25	12.3	112	11.1	4.95	11	40	7.1	108	3.2	92	136	3.7	0	0	0	0	0	0	365	0
0	43.1813	1	115.394	172.088	117.147	11.1	353	24.8	5.85	8	28	6.4	103	0.7	120	138	3.7	0	0	0	0	0	0	365	0
0	91.2791	1	127.682	119.048	85.619	11.9	186	10.2	3.95	17	31	8.3	106	1.1	99	138	4.1	0	0	0	0	0	0	365	0
1	72.3879	3	111.16	110	60.1667	7.2	94	6.8	2.78	7	27	8.1	96	0.9	93	130	4.2	0	0	0	1	0	0	73.3	0
1	57.3869	3	97.2903	109.7	60.0333	8.7	67	5.5	2.61	12	7	7.7	97	0.5	98	130	3.4	1	0	0	1	0	0	365	0
1	56.0527	1	91.8049	119.909	78.5152	8.2	54	2.5	3.02	13	16	7.5	104	1	84	139	4.3	0	0	0	1	0	0	27.2	1
1	80.6763	1	74.7931	115.3	52.3333	11	117	13.9	3.66	7	15	8.4	101	0.7	208	136	4.4	0	0	0	1	0	0	365	0
0	86.3917	1	87.28	142.13	71.1304	10.2	189	9.2	4.13	17	32	8.3	110	1.2	106	144	3.3	0	0	0	0	1	0	159.5	0
0	74.3379	3	78.7	109.65	63.15	9.9	312	10.5	3.26	13	15	9.2	99	0.8	102	139	3	0	0	0	0	0	0	365	0
0	61.2062	3	79.4333	109.333	49.7333	8.5	163	7.7	2.75	12	11		110	0.6	123	142	3.7	0	0	0	1	0	0	365	0
0	73.9339	1	70.3333	165.433	55.9667	10.1	376	7.8	3.59	11	21	8.5	110	1.4	110	144	4.6	0	1	1	1	0	1	365	0
0	71.8538	1	95.56	105.308	58.3077	10.4	107	6.7	3.4	11	28	8.7	99	1.6	134	134	4	0	0	0	0	1	0	365	0
1	51.9219	3	87.92	109.4	61.4333	13.8	108	6.7	4.62	9	9	8.3	114	0.4	93	145	3.5	0	0	0	0	0	0	47.3	0
1	53.885	1	83	137.958	88.375	11.7	237	13.5	3.98	11	11	9	96	0.8	126	138	3.4	0	0	0	1	0	0	365	0
0	52.3531	1	100.296	103.434	60.3824	9.4	150	8.1	3.8	21	47	6.6	83	3.4	35	114	3.6	0	0	1	0	0	0	365	0
0	91.2137	1	64.8333	112.207	55.6897	13.1	275	12.5	4.36	13	27	8.4	100	1.1	142	140	3.5	0	0	0	0	0	1	536.9	0
0	85.0416	1	104.76	115.077	47.4231	10	79	1.2	3.65	17	16	6.9	109	1.3	86	136	3.1	0	0	0	0	1	0	3484	0
0	75.8782	3	87.1515	120.237	55.6053	9.6	135	10.6	4.35	16	44	7	101	2.3	143	137	3.8	0	0	1	0	1	0	365	0
1	52.0762	3	95.6818	113	56.9545	9.1	136	15.4	2.75	10	15	8.1	104	1.8	110	135	4.5	0	0	0	0	0	1	365	0
0	87.6169	1	79.8333	107.25	65.3256	7.8	144	9.3	2.61	6	9		108	0.7	87	138	3.4	0	0	0	0	0	0	365	0
1	74.0392	3	113.488	102.974	63.9737	10.6	112	21	5.23	12	33	7.8	104	2.3	81	135	4.1	0	0	0	0	0	1	365	0
1	83.812	2	83.3462	127.24	69.08	12.4	170	7.5	4.32	12	13	9.5	95	1.3	245	136	3.9	0	0	1	0	1	0	76.9	0
0	91.9756	1	81.7059	107.176	52.1765	13.1	378	19.2	4.43	14	31	9	104	1	108	140	4.2	0	0	0	0	0	0	55.8	0
0	85.0001	1	63.4516	104.262	46.0476	10.5	102	10.9	3.39	21	22	7	100	1.7	122	132	4.2	0	0	0	0	1	1	365	0
0	62.104	1	92.88	144.417	82.75	10.4	254	12.5	3.95	11	13	9.1	102	0.7	144	140	4.7	0	0	1	0	1	0	365	0
0	73.0836	2	70.8387	105.031	48.0938	8.4	29	5.9	3.26	11	33	7.9	100	2.7	117	131	3.6	0	0	0	0	1	0	1160.3	0
0	50.6402	3	82.1852	111.145	62.3387	10.9	211	12.2	3.59	13	8	8.6	101	0.5	114	138	4	0	0	1	0	0	0	365	0
1	26.1118	1	87.6	110.742	57.4839	8	106	10.8	3.55	8	11	7.1	107	0.8	132	142	4.5	0	0	0	0	0	0	365	0
0	68.6461	1	113.12			10.2	118	11.8	2.96	17	16	8	100	0.6	115	136	4.3	0	0	0	0	0	0	17	1
0	84.2609	1	81.3611	118.639	55.9444	5.7	81	8.2	1.99	10	13		112	0.8	131	143	3.7	0	0	0	0	0	0	365	0
1	78.7631	1	88.8333	116.786	69.4286	9.1	157	4.2	2.9	11	20	7.6	101	1.1	94	135	4.2	0	0	0	0	0	0	365	0
0	69.7832	1	74.2963	125.963	63.8889	7.3	48	2.3	2.27	12	46	9.4	89	7.3	83	120	4.7	0	0	0	0	0	0	62.3	0
0	50.6057	3	73.7778	98.1667	45.7778	6.3	99	7.8	2.19	10	39	9.3	90	3.5	98	130	4.1	0	0	0	0	0	1	355.6	0
1	68.8512	1	83.96	120.476	69.7619	13.5	145	5.6	4.48	15	25	8.6	98	1.1	114	141	3.4	1	0	0	1	0	1	365	0
0	74.8867	1	93.0417	118.981	64.1346	11.4	251	16	4.26	14	18	7.7	111	0.7	128	141	3.8	0	0	0	0	0	0	365	0
1	91.9035	3	60.92	123.9	52.5167	12.5	207	11.3	4.01	12	18	8.6	102	1	165	138	4.2	0	0	1	0	0	0	174	0
1	69.9002	1	79.4167	122.815	57.7037	10.2	173	8.1	3.36	6	14	7.7	106	1	110	136	4.4	0	0	0	0	0	0	365	0
1	44.7518	2	116.96	134.92	93.56	11.6	120	12	4.35	15	8	5.7	101	0.6	109	141	3.5	0	0	0	1	0	0	365	0
0	53.8541	3	61.3	116	67.4444	13.8	181	14	4.54	14	12	8.6	99	0.8	130	141	3.8	0	0	0	0	0	0	365	0
0	34.5975	2	126.36	126.692	84.0385	6.2	51	5.3	2.22	15	15	6.1	101	0.4	104	135	3	0	0	0	0	0	0	365	0
1	61.9495	1	61.0364	95.2593	57.3519	8	75	6.6	3.17	9	8	7.4	96	0.7	128	133	4	0	0	0	0	1	0	3.4	1
0	88.9548	2	51.3793	123.185	62.8148	3.8	38	12.6	5.19	27	48	8.4	87	2.2	66	128	5.1	0	1	0	0	0	0	365	0
0	62.688	1	97.75	120.611	67.8333	13.4	341	12.3	4.56	11	16	9	98	1.2	179	135	4.8	0	0	0	1	1	0	365	0
0	49.1767	1	101.333	142.261	98.5652	10.4	177	9.8	3.92	14	23	8.3	105	0.7	102	139	3.6	0	0	0	0	0	0	443	0
1	67.4401	3	63.6087	119.28	60.4	8.6	90	8.2	2.69	9	25		105	1.2	75	136	4.9	0	0	0	0	1	0	365	0
0	78.8676	1	108.059	128.306	58.7778	9.1	158	62.8	3.21	7	30	7.8	96	0.8	60	118	4.3	0	0	0	0	0	0	3.3	1
1	65.8768	3	83.7308	105.44	52.76	12.1	165	14.7	4.91	11	22	7.1	108	1.9	121	136	3.9	0	0	0	1	1	0	170.6	0
1	74.5281	1	113.2	120.75	78.1667	10	428	27.3	3.29	19	21	9	98	1	75	132	3.9	1	1	0	0	0	0	365	0
1	54.0464	3	86.5385	103.16	58.72	6.2	139	13.4	1.65	18	40	8.2	85	3.7	123	125	3.3	0	0	0	0	0	0	2.4	1
1	43.3093	1	87.6538	114.926	59.7037	9	222	5.4	3.31	13	23	7.8	103	0.9	97	141	4.5	0	0	0	0	0	0	365	0
1	59.6029	1	89.4615	144.962	78.6154	10.3	230	9.9	4.69	14	39	8.1	100	1.7	64	142	2.5	0	0	0	1	0	0	365	0
0	81.4384	1	80.2308	130.083	61.7917	9.1	141	9.8	3.15	12	16	8.9	105	0.9	160	141	3.4	0	0	0	0	1	0	365	0
1	52.8604	3	86.1852	145.875	75.6667	9.3	233	13	3.85	14	25	9.2	93	3.6	86	133	4.1	0	0	0	0	1	1	365	0
0	73.4152	1	65.8276	115.379	58.3448	13.4	243	8.7	4.47	12	6	8.6	106	0.5	95	137	3.7	0	0	0	0	0	0	365	0
1	29.1507	3	100.444	120.462	70.6923	7.3	101	7	3.14	9	3	7.6	102	0.5	101	135	3.3	0	0	0	0	0	0	365	0
0	78.8966	2	83.5769	126.75	45.0714	8.3	205	12.7	3.16	12	10	8	104	0.7	84	139	3.9	0	0	0	0	0	0	162.2	0
0	54.922	1	92.44	126	64	9.9	177	11.5	3.51	8	8	7.6	98	0.6	108	135	3.7	0	0	0	0	0	0	365	0
1	44.3191	3	86.65	93.1091	56.7455	12.9	266	7.9	4.31	12	9	6.9	105	0.6	102	138	3.5	0	0	0	0	0	0	6.9	1
0	42.6534	1	102.923	118.25	79.5417	11.5	142	5.4	3.56	20	36	7.6	92	2.4	96	127	3	0	0	0	0	0	0	365	0
0	33.6457	1	111.233	100.4	60.0333	7	33	9.4	2.73	7	11	7.6	107	0.8	81	139	4.2	0	0	0	0	0	0	365	0
1	51.6242	3	120.625	90.4516	54.2258	7.4	69	7.5	3.14	29	26	8.1	100	2	86	141	4.1	0	0	0	0	0	0	13.9	1
1	52.3106	1	78.375	109.615	61.4231	9.6	50	4.2	2.83	11	32	7.4	104	1.8	155	131	4.8	0	0	0	1	0	0	3296.5	0
1	80.8273	3	106.852	94.3704	52.3333	8.4	441	4.8	3.39	16	42	7.8	104	1.6	84	139	4.1	1	0	0	0	0	0	19.8	1
0	62.2949	1	94.5926	147.125	69.25	8.7	14	0.1	3.17	11	16	8.2	105	0.6	187	137	3.2	0	0	0	0	0	0	365	0
0	75.2857	2	69.68	149.357	91.0714	10.8	229	5.4	3.75	9	19	9.3	102	1.5	136	136	4.4	0	0	1	1	0	1	365	0
0	91.8079	1	72.0385	125.96	62.24	9.3	122	7	3.76	10	7	7.6	110	0.7	122	140	3.9	0	0	0	0	0	0	365	0
0	91.2498	1	82.8214	142.963	76.7037	11.3	228	16.2	3.65	13	21	8.3	108	0.8	146	141	3.9	0	0	1	1	0	0	17.7	1
0	32.3351	1	111	120.4	71.4	9.4	110	9.5	2.94	8	5	7.3	108	0.7	94	135	3.9	0	0	0	0	0	0	365	0
1	68.0122	3	78.9091	123.02	53.02	9.4	118	6.7	3.01	12	19		98	1	172	135	4	1	1	0	1	0	0	365	0
1	73.9765	1	63.125	118.875	60	11.7	306	19.1	4.06	9	30	10.3	105	0.9	120	141	3.7	0	0	0	1	0	0	365	0
0	80.7803	3	88.4583	116.76	55.2	7.1	77	2.5	2.25	9	18	8.8	101	0.7	112	132	4.8	1	0	0	0	1	0	365	0
0	34.5085	1	99.92	117.542	73.2917	11.4	199	14.7	3.95	14	14	7.8	96	0.5	91	137	3.7	0	0	0	0	0	0	138.5	0
1	41.4599	1	82.4211	145.167	60.4444	11.2	189	8.2	3.65	14	36	8.8	108	2.2	127	135	5.6	0	0	0	0	0	1	365	0
0	37.5817	1	113.8	98.8333	56	6.5	94	7.4	2.19	10	9	8	109	0.6	91	139	3.3	0	0	0	0	0	0	365	0
1	85.8096	1	72.9259	114.696	57.7391	9.5	67	15.3	3.49	10	18	7.4	107	1.4	97	139	4.4	0	0	0	0	0	1	179.1	0
0	60.7798	1	86.1385	101.279	60.5082	11.1	276	7.6	3.44	12	7	8.1	101	0.4	101	139	3.6	0	1	0	1	0	0	365	0
1	65.9154	1	102.64	118.24	70.04	12.1	137	8.8	4.02	10	24	8	102	1.1	49	137	3.9	0	0	0	0	0	0	365	0
1	56.0895	3	66.5769	115.36	61.32	7.3	88	5.5	3.47	3	17	7.6	100	0.9	168	138	3.6	0	0	0	0	1	0	680.3	0
0	46.242	3	115	130.13	62.1852	10.6	200	16.8	4.61	15	14	8.1	105	1	124	140	4	0	0	0	0	0	0	365	0
1	60.2634	1	73.1538	108.692	60.1923	7.5	141	12.6	3.48	11	25	6.6	100	1.2	128	132	4	0	0	0	0	0	0	365	0
0	67.4416	1	112.37	146.31	78.3448	13.2	441	6.1	4.98	12	11	7.8	109	0.6	185	139	3.9	0	1	0	1	0	0	365	0
0	86.3149	1	84.3103	108.446	55.9018	4.4	53	5.5	2.72	17	13	7.4	101	0.5	131	138	4.2	1	0	0	0	0	0	5.8	1
0	28.2131	2	98.4483	146.704	82.037	11.3	358	13.4	4.19	15	12	8.3	100	0.9	76	136	3.8	0	0	0	0	0	0	365	0
1	70.4651	1	93.7619	99.2826	64.087	9	134	11.7	3.11	10	12		104	0.9	97	138	4.3	1	0	0	0	0	0	365	0
1	86.7275	1	96.6667	105.259	65.2593	12.6	173	13.3	4.2	14	29	8.4	98	0.8	132	139	3.6	0	0	0	1	0	0	365	0
1	56.8265	3	113.269	102.269	52.3077	7.5	154	28.6	1.94	17	57	8.1	99	1.9	103	136	4.6	0	0	0	0	0	0	12.6	1
0	71.1482	1	108.077	105.24	57.04	8.7	175	7.5	3.01	13	11	8	104	0.4	105	137	2.9	0	0	0	1	1	0	365	0
0	67.1033	1	89.2414	122.923	60.1923	10.8	285	3.8	3.78	12	23	8.3	99	1.2	240	135	3.9	0	0	0	0	1	0	365	0
0	89.4489	1	85.8571	125.857	54	10.7	192	9.4	3.8	7	17	7.7	109	0.8	92	138	3.3	0	0	0	1	0	0	365	0
1	60.6028	3	90.3571	121.214	58.1071	11.5	169	7.7	3.63	5	21	9	102	0.9	124	136	3.6	0	0	1	0	0	0	365	0
1	27.1766	3	131.519	98.4107	54.0536	12.8	113	7.9	5.67	11	17	7.5	108	1.5	163	137	3.1	0	0	0	0	0	0	365	0
0	70.18	1	77.6154	112.48	52.6	4.2	63	3.4	1.82	16	53	8.7	92	8.5	93	133	3.2	0	0	0	1	0	1	161.7	0
1	75.4177	2	80.7297	113.929	63.4286	10.8	99	4.7	4.57	7	28	8.3	101	0.7	130	140	3.7	0	0	0	0	1	0	252	0
0	71.325	1	64.3548	133.759	65.1034	5.2	7	1.4	2.65	13	35	7.4	112	3.1	107	136	3.3	0	0	0	0	0	1	365	0
1	45.1089	1	86.4	114.846	59.6346	14.1	534	20.7	5.03	7	21	8.5	98	0.8	103	136	4.5	0	0	0	0	0	0	365	0
0	84.6954	1	110.75	117.833	71.2083	10.7	330	8.6	3.4	10	16	6.7	98	0.4	129	126	3.2	0	0	0	1	0	0	365	0
0	46.8334	3	98.6087	125.467	76.7	5.9	72	5.2	2.43	10	6	8.6	104	0.3	84	137	3.3	0	0	0	0	0	0	365	0
0	64.6051	1	65	113.414	49.6552	8.9	139	6.2	2.85	11	14		106	0.7	128	139	3.9	0	0	0	1	0	0	365	0
1	76.0654	3	71.84	128.56	59.84	8.6	100	1.9	2.98	5	12	7.6	93	0.7	229	127	4	0	0	0	0	1	0	365	0
1	75.6514	1	70.3929	103.897	59.5172	5.2	239	5.7	2.53	10	36	7.8	101	0.8	123	134	3.8	0	0	0	0	0	0	227	0
1	30.8036	1	96.48	112.6	59.125	10.8	157	8.1	3.7	13	25	7.9	106	1	128	139	3.9	0	1	0	0	0	0	365	0
0	54.1455	1	100.846	151.208	79.875	7.9	196	8.5	2.78	17	69	9.3	98	3.3	295	133	4.2	0	1	0	0	1	1	817.9	0
1	52.3311	3	50.16	130.16	71.64	14.2	193	19	4.72	12	21	9	107	1.4	133	142	3.6	0	0	1	0	0	1	18	1
1	71.8742	1	94.8065	116.242	64.5484	10.7	218	11.5	4.18	9	22	8.2	106	1	110	140	3.4	0	0	0	0	0	0	365	0
1	38.8777	1	93.1304	115.348	70.0435	7.6	206	10.1	3.03	10	26	9	94	1.6	104	133	4.5	0	0	0	0	0	1	365	0
1	29.2645	1	98.7407	144.083	85.9583	10.6	86	10.1	3.51	17	64	7.3	99	5.6	54	130	4.4	0	0	0	0	0	0	365	0
1	77.731	3	87.96	136.24	64.92	6.9	302	15.8	2.47	17	83	7.6	88	11.7	137	129	3.9	0	0	0	0	1	1	648.8	0
1	79.9352	3	83.7021	109.872	52.383	8.6	114	10.8	3.17	13	20	8.6	105	0.9	150	136	4.4	0	0	0	0	1	0	860.6	0
0	33.4377	1	104.857	98.6667	58.2381	6.8	316	12.7	2.42	9	13	8.4	98	1.2	106	128	3	0	0	0	0	0	0	81.1	0
0	41.6454	3	85	99.5455	44.5909	5.8	20	11.2	2.38	19	63	9.1	97	4.2	60	130	5.2	0	0	1	0	0	0	18.2	1
0	52.7586	1	73.2917	124.455	81.4545	10.8	154	9.6	3.6	17	13	8.2	103	0.6	131	136	3.3	1	0	1	0	1	0	365	0
1	65.7072	1	64.08	124.212	69.9038	8.3	163	10.9	2.93	15	39	7.5	110	2.3	108	147	3.5	0	0	0	0	0	0	365	0
0	56.632	3	97.0741	122.8	69	9.7	583	24.6	3.85	16	35	8.1	86	1.5	156	132	4.2	0	1	0	1	0	1	365	0
1	72.9199	1	86.2222	103.222	64.2593	11.5	174	13.3	4.17	11	31	8.5	100	1.1	161	134	5	0	0	0	0	1	0	365	0
1	79.1501	3	72.963	131.667	60.5926	8.9	96	8	2.97	8	10	7.7	104	0.6	119	134	3.3	0	0	0	0	0	0	20.2	1
0	83.8285	1	55.0833	125.958	57.9167	7	246	8	2.87	15	42	8.7	103	2.2	103	138	4.5	0	1	0	0	0	1	365	0
1	79.9949	1	88.1463	119.946	61.1892	11.6	188	10.7	4	13	21	8.1	108	0.8	126	143	3.7	0	0	1	0	1	0	365	0
1	74.6099	1	97.3103	100.29	66.9032	9.8	142	8	2.69	9	21	7.5	101	0.3	60	140	2.9	0	0	0	0	0	0	247.7	0
0	82.2594	1	101.75	155.438	89.9375	12.2	338	13.3	4.13	13	11	9.6	101	0.5	110	136	4.7	0	0	0	0	0	0	177.2	0
1	52.6592	3	85.76	123.893	69.3214	13.7	238	14	4.26	12	11	8.5	100	0.8	156	135	3.9	0	0	1	0	0	0	306.1	0
1	73.0282	2	104.967	122.845	78.0667	10.4	135	11.9	3.33	13	35	8.6	106	3.2	101	140	4	0	0	1	1	0	0	46.5	0
0	84.8807	3	86.6122	100.706	62.4706	8	80	8.8	2.62	11	13	8	111	0.6	141	140	3.9	1	0	1	0	1	0	119.4	0
1	58.2213	1	96.2593	93.7969	54.4688	7.7	338	6.6	2.42	11	4	7.8	105	0.8	83	141	3.2	0	0	0	1	0	0	492	0
0	52.681	1	91.3043	153.545	72.5	8.9	230	9.3		16	36	9	109	4.6	94	143	4.2	0	0	0	0	0	1	365	0
1	31.5902	2	107.154	122.962	77.5	14	346	11.8	4.38	10	10	8.5	99	0.9	83	136	4.2	0	0	0	0	0	0	365	0
1	91.3069	3	98.08	98.44	60.48	13.8	268	12.2	4.14	13	29	8.2	99	0.7	89	139	3.7	0	0	0	1	0	0	129.9	0
0	42.6435	1	87.9615	129.4	63	8.6	326	17.3	3.3	12	45	7.9	95	5.6	110	133	5.3	0	0	0	0	1	1	365	0
1	82.1935	2	97.1786	120.096	55.1538	6.9	65	6	2.86	15	67	9.7	110	5.2	81	143	5.1	0	0	0	0	1	1	714.7	0
0	66.989	1	83.0278	125.676	67.1757	7.7	144	11.8	2.78	10	8	7.5	94	0.6	104	131	2.7	0	0	1	0	0	0	365	0
1	66.7347	1	101.24	97.64	72.68	8.3	200	7.1	3.3	8	16	7.7	103	0.6	180	135	4.2	0	0	0	0	1	0	3.3	1
0	76.3227	1	81.48	117.308	56.3846	8.8	259	15	3.11	13	52	7.9	101	1.3	214	138	4	0	0	0	0	1	1	8	1
1	49.0227	1	81.3929	94.0645	51.7419	12.4	144	7.1	4.47	14	46	7.1	95	2	70	131	4.2	0	0	0	1	0	0	13.7	1
0	65.4135	1	92.8824	98.0833	56.5595	14.2	93	9.8	5.67	12	27	9.1	97	1	121	136	4.2	0	0	0	1	0	0	365	0
1	62.8498	2	92.65	115.737	49.7895	10.5	147	6.2	3.45	14	13	9.1	103	1.1	148	136	4.5	1	0	0	0	1	0	365	0
0	72.5796	2	76.8889	143.875	55.4375	8.2	325	10.1	2.8	16	39	7.2	99	1.7	122	133	4.4	0	0	0	1	0	1	4057.2	0
1	74.3724	3	63.5	116.792	54.375	9.6	94	10.8	3.07	9	14		104	1	120	138	3.7	1	0	0	0	0	0	365	0
1	86.2063	3	77.4	143.778	82.6111	11	58	4.4	4.02	8	16	8.5	106	1.3	89	136	4.4	0	0	1	0	0	1	365	0
1	68.3587	1	111.6	89.6957	62.3478	12.7	205	8.1	5.01	12	31	6.8	95	1.5	119	130	5.3	1	0	0	0	0	0	365	0
0	74.6669	3	50.56	148.958	62.4583	10.8	123	5.5	4.24	7	11	8.4	104	1.1	91	136	3.7	0	1	0	1	0	1	365	0
1	84.5468	3	87.9583	117.522	43.087	7.6	58	6.7	4.04	9	14	7.4	100	0.8	99	135	3.7	0	1	0	0	0	0	365	0
0	54.0429	1	88.35	75.8571	68.3571	8.7	84	9.7	3.08	21	10	8.2	105	0.7	121	140	2.3	0	1	0	0	0	0	2.3	1
0	74.4849	1	108.25	110.391	60.7826	11.6	244	6.1	4.58	14	23	8.3	104	1.1	126	138	4	0	0	0	0	0	0	365	0
1	77.2422	1	85.6	115.2	53.0667	7.8	35	5.3	2.59	9	48	6.4	111	1.3	69	144	3.7	0	0	0	0	0	0	6.7	1
0	24.4123	1	97.8667	118.897	68.3448	16.4	232	17.7	5.86	24	8	8.9	102	0.9	106	140	4.9	0	0	0	1	0	0	365	0
1	98.6549	1	109.846	123.92	70.56	8.7	667	21.4	2.29	12	45	8.6	102	1	123	147	4.5	0	0	0	0	0	0	11.8	1
1	46.2143	1	69.037	109.08	49	7.6	48	11	2.31	15	94	8.8	102	4	92	142	4.5	0	0	0	0	0	1	8.2	1
0	60.1958	1	84.6154	132.577	68.1538	8.7	202	9.5	2.91	9	20	7.9	102	1.2	124	133	4.5	0	0	0	0	0	0	365	0
1	81.8132	1	100.743	109.139	53.5	7	93	14.5	2.4	12	14		105	1.1	101	138	3.6	0	0	0	0	0	1	365	0
1	68.1675	3	71.28	123.224	50	10	215	15.5	3.79	9	14	7.9	97	0.7	133	133	3.4	1	1	1	0	1	0	8.8	1
1	77.3344	3	103.615	144.68	62.48	10.2	314	13.9	3.63	14	36	7.7	103	2.1	110	138	3.5	1	0	0	0	0	1	4806.7	0
0	73.9215	1	72.4286	104.903	53.0968	5.6	45	5.8	1.81	9	12		107	0.9	129	138	4.8	0	0	0	0	0	1	365	0
0	69.8731	1	81.9524	105.88	49.6	8.2	186	8.1	2.84	11	13	8.9	104	0.5	103	140	4.7	0	0	0	0	0	0	365	0
1	70.8548	2	57.7308	119.731	59.8077	11.4	199	10.4	3.83	10	13	8.2	104	1	161	138	4.2	0	0	0	0	0	0	365	0
0	66.421	1	104.667	117	75.4583	7.9	13	1.7	2.45	15	8	8.4	106	0.6	82	149	3.2	0	0	0	1	0	0	365	0
1	87.1481	1	75.36	153	66.7826	11.2	190	10.1	3.89	12	24	6.3	109	0.9	75	144	3.1	1	0	1	0	0	0	317.4	0
0	62.2869	3	70.75	123.1	66.7	10.8	214	14.1	4.3	10	10	8.6	95	0.8	172	129	4	0	0	1	0	0	0	365	0
1	79.5905	1	76.125	138.043	61.3043	7.6	121	7.9	2.8	19	65	7.3	101	7	90	138	5.5	1	0	0	1	0	1	365	0
0	59.6516	3	92.5	107.042	64.7917	7.3	58	4.5	2.94	10	21	7.5	106	1.1	97	137	3.7	0	0	0	0	0	1	365	0
0	65.1214	1	94.2	115	54.1923	11.2	249	19.4	4.44	11	13	8.7	101	0.7	187	138	4.5	0	0	0	1	0	0	365	0
1	59.914	3	70.4722	115.658	48.6053	6.5	98	8.1	2.46	21	56	8.9	96	9	99	136	5.6	1	0	0	0	1	1	365	0
1	64.9062	2	95.6774	107.125	53.9375	10.2	243	9.9	3.96	7	10	8.4	105	0.5	97	139	4.1	0	0	0	0	0	0	365	0
0	45.6352	2	105.8	69.9	56.1	3	40	3.9	4.72	25	5	1.1	103	1.2	29	136	1.5	0	1	0	0	1	0	0	1
1	91.5745	3	105.792	115.75	63	7.7	136	12.3	2.27	13	24	7.8	107	1.1	162	141	3.5	0	0	0	1	1	1	366.2	0
0	62.6481	1	87.6923	144.517	68.0862	8.7	109	6.9	2.98	12	16	7.3	112	0.6	82	138	3.8	0	0	0	0	0	0	365	0
0	43.0576	1	81.16	105.875	59.2917	9.6	186	5.1	3.28	12	9	8.3	100	0.7	97	139	4.1	0	0	0	0	0	0	365	0
1	72.1992	1	74.92	118.44	76.56	14.8	126	8.8	4.96	12	16	9.1	100	1.1	121	139	3	0	0	0	0	0	0	365	0
0	39.3693	3	133.727	99.3478	68.7391	5.8	200	7.4	2.06	8	10	7.5	99	0.6	97	133	3.8	0	0	0	0	0	0	365	0
1	77.8289	1	106.538	103.44	69.56	10	263	11.1	3.26	15	43	8.4	106	1.6	102	145	4.5	0	0	0	0	0	1	15.2	1
0	73.3129	1	74.525	111.456	62.4111	9.3	310	31.4		13	15	6.8	109	0.8	204	137	3.9	0	0	0	0	0	0	1386.5	0
1	48.4517	3	79.7037	99.75	58.6667	12.7	187	17.7	3.72	19	10	7.9	98	0.7	136	136	3.8	0	0	0	1	0	0	365	0
0	25.1973	2	93.6	104.792	64.9167	9.4	245	12.2	3.1	10	10	7.3	110	0.6	87	137	3.4	0	0	0	0	0	0	365	0
1	66.8004	1	80.5417	98.7917	45.375	9.6	107	8.3	3.36	8	20		102	1.2	118	134	4.2	0	0	1	0	1	0	365	0
1	71.441	3	97.4444	117.571	81.4286	10.7	166	10.2	4.22	12	12	8.2	104	1.1	157	138	3.5	0	0	0	0	0	0	365	0
0	69.129	1	86	98.42	60.54	10.6	104	2.8	3.68	16	18	6.9	109	0.9	133	141	3.5	0	0	0	1	0	0	365	0
1	54.1611	3	109.308	104.04	63.92	8.2	50	3.5	3.27	15	30	6.5	83	1.2	109	133	3.1	0	0	0	0	0	0	7.1	1
0	86.7191	3	73.0769	120.962	56.1538	9	332	11.3	4.02	17	22	8.9	97	1	160	136	3.6	1	0	0	0	1	0	221.4	0
1	52.9083	1	75.6296	123.269	62.1923	8.9	112	5.8	2.71	14	59	9	107	1.3	91	138	4.1	0	0	0	0	0	1	12.5	1
1	61.8453	1	97.1667	111.731	71	15.2	291	7.1	4.58	15	17		97	0.9	114	137	4.4	0	0	0	0	0	0	365	0
1	67.9186	1	87	113.5	56.7273	8.5	263	16.7	2.76	10	14	7.7	108	0.9	118	137	4.8	0	0	0	0	0	0	365	0
0	73.2082	1	77.129	109.222	63.6389	9.3	124	6.2	3.09	11	18		105	0.7	102	138	4.1	0	0	0	0	0	0	365	0
1	65.8879	1	67.1562	119.467	57.0333	11.1	208	20.4	3.63	11	17	8.2	106	1	115	141	3.7	0	0	0	1	0	0	365	0
1	52.0861	3	69.2222	99	54.0556	15	225	15	5.08	12	16	8.2	102	1	93	138	3.3	0	0	0	0	0	0	365	0
1	48.2515	1	67.2222	86.8889	57.3333	7.7	388	6.4	2.89	9	6	7.4	100	1	79	138	3	0	0	0	0	0	0	365	0
0	62.0556	1	82.875	122.76	52.36	10.8	276	13.2	3.5	12	27	7.9	96	1.2	175	135	4	0	0	0	0	1	1	365	0
0	64.3527	1	76.5789	118.211	52.15	6.8	192	9.8	2.25	9	14		105	0.7	103	136	4.2	1	0	0	1	0	0	366.3	0
1	63.4895	3	82.8333	120.292	55.375	9	96	11.6	3.18	10	12	7.6	98	0.9	144	130	4.9	0	0	0	0	0	0	365	0
0	58.7603	1	100.929	102.393	55.7143	6.2	21	9.3	2.6	13	16	8.2	91	0.7	94	130	3.7	0	0	0	0	0	0	12	1
0	66.7799	1	94.8095	120.095	61.0952	9.4	246	19.8	3.4	14	25	6.3	96	1.1	171	140	4.4	0	0	0	1	0	0	28.7	0
1	57.6135	1	124.667	144.2	91.56	12.5	107	9.2	3.96	15	8	7.3	99	0.5	64	133	3.1	0	0	0	0	0	0	365	0
1	61.624	2	103.545	104.9	75.55	5.7	196	3.8	2.65	8	17	6.6	78	0.7	93	106	3.2	0	0	1	1	0	0	365	0
0	80.6808	1	79.3929	102.074	55.8519	10.8	132	4.1	3.57	12	23	7.7	112	1.1	171	140	4.1	0	0	1	0	0	0	365	0
0	45.9411	3	90.9615	112.32	61.72	7.8	260	7.4	3.8	13	11	7.8	88	0.7	141	123	3.9	0	0	0	0	1	0	365	0
1	86.7052	1	74.5417	128.652	58.2174	8.9	194	8.1	3.45	13	29	8.3	110	1.9	111	139	4.1	1	1	0	1	0	1	365	0
0	43.3957	2	71.1818	116.7	76.95	13.5	181	4.1	4.48	12	10	8.6	107	1.2	100	136	3.9	0	0	0	1	0	1	365	0
0	79.5066	3	91.8846	111.04	55.88	12.8	218	15.4	4.23	12	17	8.3	107	0.7	113	139	4.3	0	0	0	0	0	0	365	0
0	30.1855	3	115.077	102.13	71.2609	9.6	63	5.7	2.99	11	8	7.4	99	0.6	96	130	3.3	0	0	0	0	0	0	365	0
0	82.7699	1	120.16	106.24	56.68	8.4	212	9.6	3.99	12	31	7.6	99	1.2	100	132	3.6	0	0	0	0	0	1	1708.9	0
1	54.583	3	86	140.28	84.44	8	44	7.3	2.77	15	59	7.7	94	4.9	96	129	4	0	0	0	0	0	0	28.1	0
1	60.3955	3	69.72	119.6	56.7167	11.7	206	8.8	4.09	7	9	8.1	105	0.7	141	137	3.8	0	0	1	0	0	0	365	0
1	88.6449	1	84.25	113.167	61.3333	8.9	171	15.5	3.02	19	31	8.8	99	1.6	131	136	3.8	0	0	0	0	0	1	15	1
0	81.798	1	81.2778	90	53.1765	10.8	169	10.7	3.58	13	8	7.9	107	0.7	156	140	3.3	0	0	0	0	0	0	365	0
1	83.2779	1	78.1538	109.633	57.6667	11.4	137	12.3	3.78	10	10		107	0.6	84	138	4	1	0	0	0	0	0	365	0
1	58.2521	1	94.96	98.3333	47.875	9	16	9.6	3.06	11	25	6.9	102	1.4	110	132	4.3	0	0	0	1	0	0	418.9	0
1	69.0167	3	96.4783	110.773	58.0909	7.7	141	16.8	2.49	14	16	7.6	105	1.2	81	140	5.3	0	0	0	0	0	0	5.7	1
1	53.4949	1	75.1154	114.786	55.8929	7.4	184	9.3	2.38	8	38		103	1.6	115	135	4.3	1	0	0	0	1	1	365	0
0	64.4048	3	99.88	117.04	55.04	9.7	84	4.8	3.02	23	16	8.9	90	1.5	106	134	3.1	0	0	0	1	0	0	11.2	1
0	86.5076	1	79.7692	119.75	53.9167	11	112	6.9	3.64	20	32	8	98	1.4	301	134	2.9	0	1	0	0	1	0	365	0
0	69.1473	1	66.8095	129.571	63.4762	12.2	238	5.6	3.72	15	15	8.8	100	0.7	115	136	4.1	0	0	0	0	0	0	365	0
1	61.7993	3	95.4828	99.8846	56.2308	9.5	264	17.9	4.24	11	14	7.4	105	0.9	78	134	3.1	0	0	0	0	0	0	64.6	0
1	85.3886	1	82.0385	101.781	54.6562	11.6	255	21.3	3.44	12	48	7.2	98	1.8	90	133	4.8	0	0	0	0	0	0	512	0
1	80.408	3	78.963	109.542	50.4583	11.6	205	19.4	4.41	14	58	7.3	94	2.7	168	138	3.3	0	1	0	0	1	0	1369.9	0
1	57.3799	3	117.808	120	76.4583	13.7	135	13.3	4.72	15	14	7.4	92	1.1	113	128	4.9	0	0	0	0	0	0	365	0
1	71.3438	3	94.6786	118.077	48.2692	9.5	154	12.1	4.02	9	19		103	1.2	106	140	4	1	0	0	0	1	0	365	0
1	73.0543	3	85.4074	119.704	53.4444	7.9	86	7.7	4.23	17	18	6.5	97	1.7	101	137	3.5	1	1	0	1	1	1	8.2	1
1	68.2872	3	100.966	129.231	76.6154	11.8	429	33.1	3.79	12	64	7.3	108	1.3	142	138	3.8	0	0	0	0	0	0	365	0
1	57.2299	3	95.2973	103.086	66.3429	12.1	126	14.1	4.07	10	14	7.6	106	0.6	127	138	3.7	0	0	0	0	0	0	6.4	1
1	63.5996	1	117.553	101.49	55.61	8.2	118	11.4	3.12	8	10	7.1	100	0.9	121	137	4	0	0	0	0	0	0	365	0
1	73.1561	3	124.615	112.625	73.2083	9.3	297	15.7	3.11	18	17	8.5	93	0.7	164	130	4.2	1	0	0	0	0	0	365	0
1	42.9548	1	106.565	102.174	65.1739	10.5	100	14.1	3.62	15	10	8.2	94	0.6	167	131	2.8	0	0	0	0	0	0	365	0
1	55.4435	1	80.0417	112.478	67	11.3	18	6.8	3.6	14	21	7.5	100	0.8	125	131	3.9	0	0	0	0	0	0	365	0
0	70.2402	1	96.9615	115.52	60.16	9.9	66	4	3.72	19	33	8.1	98	0.7	69	137	4.5	0	0	0	0	0	0	365	0
1	64.4683	1	95.7826	102.227	55.7727	15.7	54	6.1	4.72	12	68	7.5	88	1.5	84	121	5.1	0	0	0	0	0	0	142.1	0
1	74.0457	1	82.7917	117.037	49.9259	8	163	7.2	2.8	9	18	9	109	1	105	139	4.2	1	0	0	0	1	0	365	0
1	85.2524	1	65.6087	103.304	54.8696	9.1	86	5.4	3.25	13	26	7.1	99	1.2	73	133	4.2	0	0	0	0	0	0	365	0
0	88.3009	1	99.84	114.533	51.2	8	186	23.5	4.24	9	13	8.1	101	0.7	161	131	3.6	0	0	0	0	0	1	1.1	1
1	75.4252	1	89.7857	111.56	61.96	13.6	156	10.5	3.96	11	17	7.6	107	1.2	106	139	3.7	0	0	0	1	0	0	133.6	0
0	56.4694	1	91.1333	129.385	79.7692	11.7	78	14.4	4.08	7	9	8.3	101	0.6	93	133	3.2	1	0	0	0	0	0	365	0
1	35.4706	3	96.5417	124.76	65.84	6.9	126	14.8	3.47	13	13	8.2	112	0.7	116	142	4.3	0	0	0	0	0	0	365	0
0	91.8782	1	104.328			9.2	257	16.8	3.18	10	24	6.9	110	0.8	77	137	4.2	0	0	0	0	0	1	5.4	1
1	63.2131	1	95.2609	95.4783	60.4783	7.7	52	4.9	2.45	15	39	9.1	105	1.5	163	140	3.1	0	0	1	0	0	0	22.1	1
1	86.4399	3	93.96	116.828	64.5	6.1	52	6.7	2.05	14	27	7.6	104	1.4	164	137	5	1	0	0	0	1	0	10.3	1
0	60.6461	1	80.2	135.32	66.16	11.3	242	10.2	3.75	12	17	8.8	101	0.8	146	139	3.8	0	0	0	1	0	0	365	0
0	73.7176	2	98.7778	138.222	70.5556	9	231	15.1	3.08	21	70	9.9	100	9.2	280	143	6.7	0	0	0	0	1	1	365	0
1	40.0875	3	112.4	104.75	59.0417	8.3	507	19.8	2.84	20	49	9.8	97	4.2	166	133	5.2	0	0	0	0	1	0	365	0
0	72.2207	3	66.2	110.943	45.3143	6.1	307	12.3	2.41	16	89	7.6	106	3.9	122	140	5.1	0	0	0	0	1	0	7.3	1
1	57.4697	1	130.8	108.5	56.5	8.4	151	6.5	2.62	14	76	8.3	88	8.5	134	128	3.3	0	0	0	0	0	1	365	0
0	88.9302	1	84.68	135.654	47.8846	5.9	146	9.5	2.21	11	38	8.3	103	1.1	124	135	4.6	1	0	0	0	1	0	12.6	1
0	39.2299	3	89.6154	135.923	76.2692	10.4	219	13.2	3.62	12	13	8.5	101	0.6	106	133	4.4	0	0	0	0	0	0	365	0
1	47.2044	1	103.609	96.9091	58.6364	8	67	6.5	2.63	12	25	8.5	110	1.1	115	149	3.5	0	1	0	0	0	1	7.3	1
0	91.4833	1	100.518	96.6786	57.6071	10.1	334	19	3.95	14	41	8.1	102	1.7	209	137	4.2	0	0	0	0	0	0	4.4	1
0	90.1757	1	65.9062	117.036	52.1071	8.2	252	5.7	2.75	7	46	9.1	91	1.6	59	127	4.3	1	1	0	0	1	0	365	0
0	53.1575	1	120.68	102.5	63.8333	9.1	239	3.4	3.25	12	19	7.9	105	1.1	78	137	4	0	0	0	0	0	0	2070.5	0
1	74.5617	1	68	134.455	47.8182	11.1	113	12.9	3.58	13	20	9	103	1.6	109	136	3.7	1	0	0	0	0	0	365	0
0	41.4325	3	130.68	66.7083	50.7083	8	72	25.4	4.14	21	19	6.4	110	0.6	70	145	3.7	1	0	0	0	0	0	1	1
0	77.4953	1	74.8889	109.536	49.5	11	183	6.8	4.87	17	20	9.5	96	0.9	129	135	3.9	1	1	0	0	1	0	365	0
0	80.3733	1	89.68	105.917	53.4583	9.5	201	9	3.36	7	18	6.7	101	0.7	121	140	3.8	0	0	0	1	0	0	880.6	0
1	50.0398	1	61.8696	113.24	61.68	12.1	147	16.5	5.31	14	24	8.1	103	1.1	163	139	3.9	1	0	0	0	1	0	365	0
1	75.7639	1	73.1481	119.929	46.6786	7.1	86	5.3	2.95	6	16		110	0.6	135	140	4.4	1	0	0	0	1	0	365	0
1	47.2769	3	113.423	128.08	78.56	10.9	140	11.5	3.27	13	7	8.2	99	0.8	116	136	3.5	0	0	0	0	0	0	365	0
1	52.1135	2	120.643	138.641	74.3077	7.1	197	12.3	2.26	12	35	7.1	111	1.9	97	142	3.8	0	0	0	0	0	1	2097.3	0
1	68.5393	1	77.52	116.292	72.5417	11.3	165	4.4	3.67	10	12	7.9	100	0.7	135	138	3.3	0	0	1	0	0	0	365	0
0	55.331	1	123.296	118.56	84.24	6.6	233	15.1	2.41	11	22	8.4	102	0.6	111	138	3.1	0	0	0	0	0	0	5.4	1
1	70.5259	3	74.16	120.982	59.0714	12.1	185	10.6	4.77	11	16	8.3	100	0.9	115	137	3.9	0	0	1	0	0	0	365	0
0	91.7198	3	87.12	132.75	81.5	11.8	153	9.9	3.95	11	16	9.2	101	0.7	165	140	3.6	0	0	1	0	0	0	12	1
0	92.3524	1	84.3636	137.545	58.8182	7.7	556	27.3	3.05	18	9	7.9	81	0.5	123	122	3.4	0	0	0	0	0	0	13.1	1
0	85.1358	1	81.6562	114.69	57.0345	11.9	115	11	4.52	10	44	7.1	106	0.9	108	134	3.9	0	0	0	0	0	0	1.3	1
1	61.0041	1	64.2069	116.893	54.3571	12.1	173	10.5	4.31	11	15	8.8	100	1	141	138	4.4	0	0	1	0	0	0	365	0
1	62.6511	3	84.875	143.269	69.7692	8.9	37	5.1	3.06	8	27	7.5	111	0.8	122	144	4.1	0	0	0	0	0	0	365	0
1	68.4064	1	55.9667	122.16	72.48	8.1	96	8.7	2.79	10	61	8.3	105	1	147	139	4.1	0	0	0	1	0	0	10.6	1
1	82.5167	1	109	109.182	56.6364	7.9	208	15.7	2.87	17	21	6.9	98	1.5	202	133	3.3	0	0	0	0	0	1	365	0
0	77.0909	3	93.32	165.04	62.44	7.1	149	9.6	2.37	19	84	8	91	4.7	158	134	4.1	0	0	0	0	0	1	15.7	1
0	69.4772	1	90.0769	104.16	47.2	6.6	85	2.4	2.21	11	14	8.7	93	0.4	180	128	3.8	0	0	0	0	1	0	110.9	0
0	52.7657	1	107.667	133.846	68.3077	10	213	16.9	3.94	11	12	8	104	0.4	151	140	3.3	0	0	0	0	1	0	365	0
1	77.9606	3	78.0435	100.955	54.9091	6.5	64	7.4	2.08	8	15	8.1	101	0.5	110	131	4.6	0	0	0	0	0	0	365	0
0	70.7858	3	112.346	118.042	70.4583	12.8	173	10.9	4.74	14	6	8.3	97	0.5	102	133	3.9	0	0	0	1	0	0	8.3	1
1	31.3729	1	91.5122	112.19	42.7857	6.4	72	18	1.8	11	45	8.3	87	2.5	102	126	4.1	0	0	0	0	0	0	365	0
0	61.2609	1	81.5263	107.553	64.0263	9.4	166	9	2.83	5	8	8.2	105	0.6	128	137	3.8	0	0	0	0	0	0	365	0
1	58.7788	1	114.5	83.8571	58.75	7.4	52	4.5	2.32	17	10	6.7	99	1.2	43	136	4.1	0	0	0	1	0	0	300	0
1	58.4557	3	70	105.37	56.1087	9	155	7	3.36	11	17		108	1	110	140	4.4	0	0	0	1	0	0	365	0
1	73.9444	1	88.6	101.96	69.36	9.1	42	3.7	2.75	10	30	8	99	1.2	125	131	3.9	0	0	0	0	1	0	365	0
1	52.9603	3	92.8537	140.583	75.5119	8.1	44	6.3	3.03	15	11	9.6	96	1.2	46	138	3.5	0	0	0	0	0	0	7.8	1
0	82.2604	1	87.8261	137.261	42.087	5.7	137	9.9	3.41	8	13	4.6	103	0.3	104	137	2.4	0	0	0	0	0	0	365	0
0	74.9839	1	75.5357	112.4	48.32	8.6	178	3.6	3.16	11	15	8.5	102	0.7	103	136	4.6	0	0	0	0	1	0	365	0
1	63.4498	1	87.0727	103.766	69.9435	8.6	198	9.2	3.86	9	10	6	102	0.6	110	132	3.7	1	0	1	0	1	0	365	0
0	91.0731	1	73.0385	114.8	54.08	11.8	216	10.3	4.37	13	23	8.3	94	0.9	165	126	4.1	0	0	0	1	0	0	1237.8	0
0	69.6112	1	101.321	103.036	53.5714	6.8	78	15.2	2.93	20	21	6.4	101	1.5	43	138	3.2	1	0	0	0	1	0	6.2	1
0	48.3532	3	113.217	107.769	71.25	5.4	109	15.1	1.94	5	9	7.6	97	0.6	79	132	3.6	0	0	0	0	0	0	365	0
0	53.2435	2	112.625	128.875	81.9583	14.1	298	9.7	4.89	12	5	7.8	100	0.7	87	141	2.7	1	0	0	1	0	0	1592	0
1	70.101	1	78.2174	104.652	58.6522	10.3	81	13	3.41	12	12	7.4	105	0.9	97	140	4.3	0	0	0	0	0	0	365	0
1	66.9966	1	84.1875	133.875	57.1875	10.3	104	9.8	3.4	8	25	7.4	97	1.1	97	132	3.6	0	0	0	0	0	0	365	0
1	48.3884	1	94.65	113.316	74.1579	10.3	418	24.6	3.64	14	18	8.7	101	0.9	118	137	4.1	0	0	0	1	0	0	365	0
0	77.3275	2	85.3333	99.6364	55.1364	10	446	19.2	3.83	16	15	8	103	1.2	186	139	3.4	0	0	0	1	1	0	365	0
0	41.3682	1	95	178.353	93.7647	8.5	210	8.6	3.56	23	62	7.3	95	6.1	86	137	4.1	0	0	0	0	1	1	365	0
0	83.9524	1	69.6508	103.889	47.3333	8.4	87	8.4	3.04	13	16	9	105	0.8	144	144	3.4	0	0	0	0	0	0	25.7	1
1	37.5311	3	109.152	113.909	63.0909	8.4	235	21.7	2.59	14	46	7.7	109	2.2	113	138	4.2	0	0	0	0	0	1	17	1
0	44.4784	3	50.0526	126.474	72.5789	11.8	233	7.3	3.98	11	16	8.5	98	1	108	139	3.3	1	0	0	0	0	0	365	0
1	68.9291	3	70.8148	104.364	59.5	11.7	227	10.2	4.29	10	12	7.8	107	1	168	136	4.2	0	0	0	0	0	0	8.2	1
1	49.5768	1	117.938	99.3548	62.5161	13.9	122	17.1	4.83	10	7	7.3	98	0.4	120	131	3	0	1	1	0	1	0	365	0
0	86.9387	3	64.0667	125.533	58.1333	8.4	140	4.4	2.71	20	64	8.8	101	1.7	205	140	4	1	1	0	0	1	1	357.8	0
1	74.8022	1	75.3478	98.6897	53.6897	9.4	148	16.1	3.53	8	10	8.5	108	0.8	83	141	4.1	0	0	0	0	0	0	365	0
0	91.5385	1	96.95	134.062	75.3125	13.1	227	8.2	4.14	14	12	8.6	98	0.8	204	137	4.1	0	0	0	0	0	0	365	0
0	54.7267	1	102.216	98.2297	53.5135	7.9	135	13.6	2.73	11	8	8.1	104	0.4	135	138	4.1	0	0	0	1	1	0	365	0
1	78.0771	1	70.4074	119.306	51.7258	12.4	197	14.4	4.44	10	22	8.8	97	0.9	263	133	4.1	0	0	1	0	1	0	365	0
1	50.6065	1	89.9048	126.952	68.5714	13.1	210	16.8	4.46	15	11	8.1	106	0.8	138	140	3.7	0	0	1	0	0	0	365	0
0	71.2432	1	83.425	110.634	69.2195	6.6	27	8.2	2.12	8	19		105	0.8	117	137	3.2	0	0	0	0	0	0	365	0
0	82.4468	2	45.3571	107	47.8929	7.4	300	8.7		15	117	9.5	107	4.8	132	144	6	0	0	0	0	0	0	3	1
1	73.4386	3	66.0455	163.385	66.8462	13.5	102	12.7	4.05	13	11	8.2	102	0.6	171	136	3.1	0	0	0	0	1	0	365	0
1	73.828	1	108.343	100.135	53.9189	12.2	299	20.5	4.05	16	48	7.8	95	1.4	105	129	4	1	0	0	0	0	0	3	1
0	74.9167	3	85.6923	103.8	56.76	9.2	115	16.9	3.43	10	14		108	0.8	122	138	4.6	0	0	0	0	0	0	365	0
0	68.4711	1	82.9565	105.64	57.04	11.5	224	18.6	3.59	8	9	7.8	105	0.6	117	138	4.4	0	0	0	1	0	0	365	0
1	85.8617	1	77.52	147.32	69.96	8.9	591	17.5	2.96	12	11	7.8	104	0.9	143	138	3.8	0	0	0	0	1	0	365	0
1	51.5209	2	107.737	122.737	79.3158	12.2	224	9	4.28	13	19	8.7	102	1.1	157	137	3.6	1	1	0	1	1	0	365	0
0	66.5023	1	79.9688	101.235	52.7353	8.8	129	12.2	3.1	7	12	7.6	109	0.7	145	139	3.4	0	0	0	0	0	0	365	0
1	53.8885	2	89.24	141.208	79.5833	8.9	289	11.1	3.66	11	16	8.7	98	1.1	92	137	4.1	0	0	1	1	1	0	365	0
0	85.3592	1	68.24	130.48	70.32	10.5	385	8.4	3.95	8	23	7.3	102	0.9	88	141	2.8	0	1	0	1	0	0	197.9	0
1	52.8492	2	74.44	102.24	59.24	8.8	74	2.9	3.2	9	10	5.7	109	1	55	140	2.8	0	0	0	0	0	0	365	0
1	55.4124	1	74.1818	111.708	50.4167	6.7	69	7	2.63	11	13	7.6	112	1.2	124	143	4.4	0	0	0	1	0	0	365	0
1	65.5391	2	87.3243	164	70.0909	13.9	154	8.1	4.65	17	51	7.4	104	3.2	132	140	4	0	0	1	1	0	1	2450.2	0
0	53.199	2	93.75	164.643	94.3393	9.4	325	8.8	3.03	15	31	9	101	7.4	98	139	5.5	0	0	1	1	0	1	1124.6	0
1	83.9114	2	91.6296	115.333	75.2222	10.7	110	6.3	3.57	14	44	8.6	101	2.4	78	135	4.4	1	0	0	0	0	1	365	0
1	50.466	3	83.8276	102.357	57.6071	7.2	31	2	2.78	12	28	7.9	95	3.6	111	134	3.8	0	0	0	1	0	1	1646.7	0
1	75.6433	1	74	109.75	62.5417	8.3	202	9.2	2.82	14	46	8.4	100	2	143	134	4	1	0	0	1	0	1	11.6	1
1	68.0395	3	74.0417	124.87	73.0435	10.1	108	4.5	4.12	17	10	7.8	82	0.9	116	118	3.3	0	0	0	0	0	0	3.6	1
1	54.0358	2	91.9643	119.19	64.0476	6.9	369	15	3.24	18	47		105	3	181	137	4	0	0	0	0	0	1	365	0
0	70.0178	1	74.3636	105.478	53.6304	7.5	95	7	2.35	7	13		108	0.6	102	138	3.7	0	0	0	1	0	0	365	0
1	85.2629	1	67.4516	127.344	51.6875	12.1	162	9.8	3.79	11	24	7.9	106	1.1	115	140	3.8	0	0	1	1	0	0	168.3	0
1	72.9274	3	87.7241	109.966	59.5172	6.9	83	4	2.24	13	11		109	0.9	121	139	4	0	0	0	0	0	0	10.5	1
1	92.2103	1	64.1154	145.393	53.5536	10.3	186	6.4	3.16	13	29	8.8	107	1.5	89	140	4	1	0	0	1	0	1	365	0
1	52.7825	1	84	103.673	68.3077	9.3	141	11.2	2.92	6	14		106	0.7	132	139	4.4	1	0	0	0	0	0	365	0
0	84.4571	3	86.9444	112.143	56.7143	11.5	189	10.7	3.56	13	12	8.1	104	0.7	155	138	3.7	0	0	0	0	0	0	365	0
0	61.0386	2	95.7241	119.242	70.7879	6.2	54	12.7	2.64	8	13	7	103	1	124	130	4.4	0	0	1	0	0	0	365	0
0	52.3476	1	83.7	101.906	45.875	8.1	71	11.6	3.16	11	32	6	108	0.7	93	139	3.4	0	0	0	0	0	0	3	1
0	81.1913	3	64.0256	122.595	58.0541	9.9	247	10	3.21	11	37	8.5	106	1.3	210	135	5.3	0	0	1	0	0	1	21.1	1
1	62.7767	1	90.6842	99.2368	65.4474	6.9	199	9.7	3.32	8	29	8.3	96	0.5	102	132	4.4	0	0	0	0	0	0	26.7	1
0	62.5633	1	115.4	127.16	63.44	8.3	410	21.1	2.88	7	13	8	103	0.3	108	133	3.4	0	0	1	1	1	0	40.9	0
1	35.9364	1	112.818	94.3143	52.3429	11.2	596	13	4.15	22	44	7.4	99	4.7	106	132	5.5	0	0	0	0	0	0	1082.1	0
0	61.7521	1	89.76	101.68	75.56	12.3	11	0.5	3.67	12	25	8.2	93	0.9	138	132	3.7	0	0	0	0	0	0	365	0
0	58.8899	1	84.2273	72.4444	36.7222	12.9	179	25.9	3.83	33	15	7.6	92	1.5	390	142	3.8	0	0	0	0	0	0	1	1
1	92.0002	1	60.8214	108.037	43	8.2	195	3.4	2.96	11	47	7	109	2.3	98	139	3.2	0	1	0	1	0	1	365	0
1	79.3944	1	82.4643	168.19	50.7143	11.9	147	10.2	3.86	14	15	7.8	105	0.9	223	139	3.4	0	0	0	1	1	0	365	0
0	36.5356	1	98.2857	110.417	64.4583	7.9	306	13.8	2.9	10	4	7.5	104	0.3	64	135	3.5	0	0	0	0	0	0	365	0
1	41.261	3	81.8679	126.341	88.5909	12.3	195	8.5	4.38	10	27	8.8	109	2.9	124	143	3.8	0	0	1	0	0	1	365	0
1	54.1922	1	90.6905	94.5641	61.2821	9.4	395	12.7	2.67	16	16	7.8	104	1.2	97	140	4.1	0	0	0	0	1	1	1732.9	0
0	64.1994	3	69.6071	120.641	66.1875	10.4	47	8.7	4.09	10	21	6	109	0.8	125	139	3.7	0	0	0	1	0	0	365	0
1	69.5252	3	75.1	102.118	58.5294	8.8	144	10.2	3.1	11	14	8.1	103	1	124	137	4	1	0	0	0	0	0	365	0
0	55.336	1	92.76	126.667	64.2917	8.6	426	13.7	2.74	8	4	5.9	82	0.5	126	115	3.3	0	0	0	0	0	0	365	0
1	54.3115	3	80.3684	108.026	64.3846	14.1	311	12.1	5.37	16	14	9.3	101	0.9	112	137	3.9	0	0	0	0	0	0	365	0
1	82.2153	1	87.5769	117.385	53.3462	7.8	63	8.4	2.5	10	12	8	96	0.9	131	129	4	1	0	0	0	0	0	365	0
1	49.4345	3	117.75	95.7917	65.3333	14.8	272	12.3	5.55	14	10	8.3	99	0.8	127	137	3.7	0	0	0	1	0	0	365	0
0	78.8175	1	73.76	121	62.28	7.4	719	21.1	3.18	8	15	8.6	96	0.7	87	135	3.5	0	0	0	0	0	0	365	0
1	69.2154	3	98.7429	124.647	83.2647	13.7	188	10.9	5.93	14	13	8.6	103	1.1	128	138	4	1	1	0	0	1	0	365	0
0	88.1944	1	100.933	136.778	91.3704	12.4	240	11.7	3.8	16	24	10	93	1.2	132	134	4	0	0	1	0	0	0	10	1
0	73.0988	1	77.1	141.667	54.9167	10.2	253	6.9	3.53	11	16	8.4	100	0.7	87	134	4.5	0	0	1	0	0	0	33.1	0
0	36.5697	1	121.576	115.25	64.875	11.7	218	1.1	3.86	18	64	7.2	99	2.9	82	135	4.5	0	0	0	0	0	0	365	0
1	73.2619	1	69.2692	99.64	59.08	8.2	204	13	2.68	7	32	6.9	102	0.6	139	139	3.3	0	0	0	1	1	0	365	0
1	51.6181	1	79.2917	132.909	79	11.1	184	12.3	4.02	15	21	7.2	112	0.6	82	143	3.7	0	0	0	1	0	0	365	0
0	71.6354	1	94.44	117.769	57.3846	9.8	188	10	3.94	8	12	8	105	0.6	91	139	3.6	0	0	0	0	0	0	365	0
1	91.8501	1	70.0357	98.4286	49.9643	6.8	105	6.2	2.37	11	20	8.2	104	0.9	93	138	4.1	0	1	0	0	0	0	1098.2	0
0	81.9481	3	83	110.9	46.3333	8.1	125	13	2.84	9	18	7.6	109	0.8	114	137	4.6	1	0	0	0	1	0	365	0
1	61.37	1	66.5833	118.913	64.7391	11.5	181	9.8	3.83	20	130	6.3	83	12.1	113	128	3.2	0	0	0	0	1	1	365	0
1	75.9473	1	82.4	100.071	57.1071	9	143	7.6	2.96	11	22	8.9	105	0.9	92	142	4.3	0	0	0	0	0	1	365	0
0	56.485	3	110.488	97.68	65.76	10.7	317	11.1	3.74	13	10	8.3	90	0.3	94	130	4.4	0	0	0	1	0	0	365	0
0	79.7073	2	95.4348	128.125	48.8333	11.1	232	3.4	4.22	9	9	8.2	99	0.5	179	141	3.4	0	0	1	0	1	0	14.6	1
1	40.9476	3	92.44	143.8	87.16	13.3	133	14	4.42	13	10	8.6	99	0.5	106	135	3.6	0	0	0	0	0	0	365	0
1	81.6556	1	84.4545	110.3	74.1	13	157	8	4.12	12	34	8.8	103	1.2	114	139	4	1	1	0	0	0	0	139.8	0
1	73.6051	1	78.5333	124.062	52.8125	8.4	108	7.8	3.21	8	18		107	0.9	139	139	4.2	0	0	0	0	0	0	365	0
0	75.7473	1	80.48	108.69	54.4483	9.4	227	14.1	4.25	11	10	7.4	93	0.5	125	130	3.2	0	0	1	0	1	0	365	0
0	61.5922	3	77.9615	144.917	67.625	10.4	201	7.2	3.57	18	28	8.3	90	5.8	86	136	5	0	0	0	0	0	1	365	0
1	81.8976	1	72.463	113.827	54.0909	12.8	260	11.2	5.31	8	35	8.3	96	1.3	123	138	4.8	1	0	0	1	0	1	13	1
1	26.6352	2	105.51	114.235	59.9412	5.8	60	3.4	3.64	22	12	4.7	95	1.6	107	139	6.1	0	0	0	0	0	0	1.9	1
0	71.209	1	97.55	124.5	69.15	8.6	322	27.7	3.37	16	14	9	93	0.5	219	137	3.6	1	0	0	0	1	0	365	0
0	86.3829	1	64.3529	126.824	39.6471	7.8	89	6.3	3.69	11	26	9.1	109	1.1	100	141	4.1	0	1	0	0	0	0	969.5	0
1	77.8918	1	67.8684	103.278	48.3333	10.6	172	5.8	3.27	14	8	8	101	0.6	78	134	3.9	0	0	0	0	0	0	365	0
0	79.1433	3	84.9	108.516	52.871	7.8	175	11.5	2.67	13	25	9.6	99	1.1	110	131	4.3	0	0	0	0	0	0	365	0
1	69.4815	3	72.9643	138.586	59.7241	12.2	137	10.8	3.83	10	13	10.3	106	1.1	135	138	4.2	0	0	1	0	0	0	59.1	0
1	88.8821	1	66.8	111.514	44.7838	7.6	87	9.5	2.56	15	28	8.3	105	1.4	92	137	4.7	0	0	1	0	0	1	365	0
1	86.2302	1	109.416	97.4259	61.4815	12.2	134	5.8	4.53	16	10	9	96	1	87	136	3.6	0	0	0	0	0	0	365	0
0	84.2709	1	63.7037	140.342	45.7895	8.3	50	2.8	3.11	15	14	8.7	106	0.7	158	140	3.8	0	0	1	1	0	0	400.8	0
0	60.3311	1	85.2703	89.2222	50.1111	7	179	15.8	2.23	24	54	9.1	97	9.5	116	135	4.8	0	0	0	0	0	0	0	1
1	41.085	3	91.84	143.792	85.5	6.4	65	12.3	2.18	10	61	7.9	118	2.2	149	152	3.5	0	0	1	1	0	1	365	0
1	57.4471	1	63.2	146.75	98.75	13.5	194	11.7	4.03	15	23	9.2	103	1.7	88	141	4.5	0	0	0	1	0	1	365	0
0	59.7665	1	95.375	102.458	57.375	9.1	353	15.5	3.05	13	12	10.2	96	2	99	136	3.3	0	0	0	1	0	1	365	0
0	70.1132	1	73.7619	135.667	64.2857	8.6	120	4.2	3.08	13	16	8.8	102	0.8	163	137	3.8	0	0	1	1	1	1	365	0
0	69.3663	1	105.08	100.042	58.5	9	121	13	2.63	11	10	7.5	104	0.7	129	136	3.2	0	0	0	0	0	0	365	0
0	91.775	1	89.12	111.36	56.28	7.4	72	8.1	3.48	11	16	7.9	105	0.8	141	139	4.8	1	0	0	0	0	0	365	0
0	72.9385	1	85.0833	116.125	55.75	8.4	47	5.5	1.94	16	8	8.9	103	0.6	128	142	3.5	0	0	1	0	0	0	365	0
1	62.5332	1	69.2857	137.083	56.0862	11.3	145	6.2	3.93	12	11	8.2	101	1.3	101	136	3.6	1	0	0	1	0	0	365	0
0	78.9296	1	80.2667	99.7143	57.7143	8.4	177	7.8	2.63	8	29	7.9	102	0.7	121	135	4.2	0	0	0	0	0	0	365	0
1	75.183	1	69.28	99.7917	57.25	11.7	114	5.8	4.08	11	8	7.1	99	0.6	93	137	3.3	0	0	1	0	1	0	1418.6	0
0	60.135	1	89.5714	100.345	62.3103	11.5	218	15	3.88	12	16	8	102	0.6	118	135	4.6	0	0	0	1	0	0	365	0
0	63.8131	3	82.3333	126.774	77.1935	9.9	103	13.2	3.98	14	8	8.6	103	0.6	117	137	4.1	0	0	0	0	0	0	365	0
0	68.3288	1	91.3077	133.167	66.6667	7.5	121	4	2.72	11	17	8.2	103	1.2	175	135	3.7	0	1	0	1	0	1	365	0
1	56.888	1	91.5263	114.119	63.5476	11.4	161	8.1	4.02	8	9		106	0.7	109	138	4	1	0	0	0	1	0	365	0
1	55.0585	1	114.885	110.96	72.08	9.4	370	13.2	4.47	11	18	7.6	104	1.1	100	137	4.2	0	0	0	0	0	0	324.1	0
0	82.5381	2	83.04	92.5217	60	10.6	162	7.1	3.48	10	9	8	91	0.7	181	132	4.1	0	0	0	0	1	0	38	0
1	62.0455	1	67.6667	110.105	57.4737	11	222	28.5	3.58	8	32	8.3	104	0.8	92	137	3.7	0	0	0	1	0	0	545.4	0
1	83.9331	1	76.4375	93.1	57.8667	14.3	205	8	4.34	12	13	8.6	103	0.9	118	137	3.6	1	0	0	0	0	0	365	0
0	72.4995	3	97.44	129	60.1667	9.8	119	7.4	3.33	13	91	9.8	99	1.9	138	138	4	0	1	0	0	1	1	6.6	1
0	69.6582	1	68.5185	116.962	51.9615	8.5	370	10.6	3.16	14	12	8.1	92	0.6	113	127	5.3	0	0	0	0	0	0	365	0
0	33.6491	1	76.8889	118.25	72.25	11.4	84	9.8	3.6	13	15	7.6	103	1.3	72	140	3.7	1	0	0	0	0	0	365	0
1	72.6811	1	66.1515	112.909	73.1212	5.3	59	9.3	1.73	11	12	5.2	105	0.7	158	131	3.1	0	0	0	1	0	0	365	0
0	91.7848	3	72.7368	104.421	43.2632	9	209	22.7	3.07	19	33	6.7	102	1.6	63	136	3.8	1	0	1	0	0	0	12.8	1
1	80.0509	1	54.8519	121	58.64	11.1	270	6.5	4.27	11	16	8.5	106	0.8	111	138	4.2	0	0	0	1	0	0	42.4	0
0	86.8198	1	83.7826	143.955	74.4545	12.1	264	23.1	4.36	16	16	8.3	95	0.9	193	136	3.6	0	0	0	1	0	0	215.9	0
1	22.9503	1	76	116.13	65.4348	13.2	179	19.3	4.36	12	13	8.6	105	0.8	86	140	4.2	0	0	0	0	0	0	365	0
1	69.4884	1	89.8077	102	55.7917	8	57	2.4	2.83	8	36	7.4	98	3.6	131	131	3.9	0	1	1	1	0	1	196.8	0
0	72.8428	1	71.6667	118	62.6	10.2	370	12.3	3.23	15	23	8.8	103	0.7	100	139	3.5	0	1	0	0	0	0	365	0
0	52.9276	2	99.5	153.846	82.6154	14	187	10.6	4.62	13	7	9.2	104	0.8	112	142	3.9	0	1	0	1	0	0	365	0
0	49.5186	1	99.0488	119.148	54.3068	4.2	36	3.6	1.57	17	13	6.9	93	1.3	105	132	3.1	0	0	0	0	0	0	365	0
0	53.106	1	65.0968	139.034	76.9773	9.1	334	16.1	3.32	10	11	7.6	101	0.9	66	137	3.4	0	0	1	0	0	0	365	0
1	51.4933	1	55.7667	121.536	74.3929	12.7	218	22.5	4.61	10	10	7.8	105	0.6	156	138	3.1	0	0	0	0	0	0	365	0
0	75.6372	3	93.76	150.12	59.04	14.6	109	10.3	4.4	12	14	8.4	99	0.8	144	130	4.1	0	1	0	0	0	0	7.2	1
1	67.4268	3	61.3478	114.783	80.8261	12.4	296	16.8	4.52	13	16	9	97	0.6	130	131	4.2	0	0	0	0	1	0	365	0
1	71.0104	1	100.65	112.1	69.95	9.4	40	6	3.18	15	187	7.2	92	9.5	133	130	5.3	0	0	0	0	0	0	365	0
1	58.1166	2	90.28	151.477	80.375	12.5	181	10.9	5.6	15	19	8.6	98	1	324	136	4.2	1	0	0	0	1	0	365	0
0	69.6866	2	98.4	138.297	84.4324	11.4	355	9.8	3.96	9	21	9	98	1	113	138	3.5	0	0	1	0	0	1	365	0
1	59.2711	1	75.3913	104.455	66.7727	7.5	127	5.8	2.57	8	12		102	0.9	128	134	4.6	0	0	0	0	0	0	365	0
0	71.2838	1	80	96.85	64.725	8	161	11.9	2.51	11	13	8	105	0.6	106	139	4.3	1	0	0	1	0	0	365	0
1	68.3576	3	58.5111	99.8974	62	12.2	139	7.8	4.06	16	17	8.3	100	1	111	138	3.5	1	0	0	1	0	0	365	0
0	70.4048	1	88.2292	111.289	53.3333	11.8	146	1.2	3.87	24	100	7	98	5.4	77	138	4	0	0	0	1	0	0	3181.1	0
1	64.8626	1	79.1579	115.973	64.7568	8	177	5.1	3.4	11	11	7.4	109	1.5	96	142	2.9	0	0	1	0	0	1	12.9	1
0	33.1148	1	102.84	127.333	75.1296	9.1	100	8.3	3.74	10	4	7.2	106	0.4	63	139	3.4	0	0	0	0	0	0	365	0
0	43.4	1	123.8	97	62	10.4	69	27.5	4.23	12	44	8.2	105	1.2	116	140	4.6	0	0	0	0	1	0	0.9	1
0	34.7476	1	127.48	160.417	95.9167	11.3	325	16.7	4.36	10	12	8	97	0.4	134	132	3.9	0	0	0	0	0	0	365	0
0	91.7301	3	89.4615	125.846	73.2308	12.1	103	7.3	3.73	12	21	7.7	97	1	122	134	3	0	1	0	0	0	1	365	0
0	72.9964	1	75.5143	104.179	61.8205	8.2	97	6.2	2.84	6	9	8	108	0.5	125	139	4.2	0	0	0	0	0	0	365	0
1	60.1366	3	71.12	124.143	56	14.8	171	13.3	5.15	10	20	8.5	99	1.1	315	131	4.4	0	0	1	0	1	0	14.1	1
0	91.1864	1	102.385	130.24	82.76	15.6	168	20.7	5.03	16	28	8.6	99	0.8	165	137	3.7	0	1	1	0	0	0	365	0
1	61.4783	3	87.5	125	81.5	10.2	131	6.7	3.67	12	17	7.7	106	0.7	97	140	3.9	1	0	0	0	0	0	365	0
0	69.9743	1	107.421	108.412	65.0588	10.6	112	43.1	3.63	17	37	6.7	109	2.4	97	143	3	1	0	0	1	0	0	365	0
0	75.309	1	92.6061	107.152	71.1818	9.2	304	5.1		13	38	10	96	0.7	92	138	4.4	0	0	0	0	1	0	27.8	1
1	88.6086	1	80.7857	150	87.4643	9.3	183	11.4	3.1	13	81	8.1	115	2.2	127	149	3.3	0	0	0	0	0	1	25.7	1
0	41.9983	3	94	114.5	63.4348	9.4	111	17.9	3.45	22	38	7.9	90	6.1	103	132	5	0	1	0	0	1	1	246.1	0
1	53.6429	3	52.7308	123.852	70.4444	12.3	231	24.9	3.93	10	62	8	103	3.7	82	134	4.4	0	1	0	0	0	1	365	0
0	83.1166	1	125.92	97.7188	57.9219	12.1	175	4.9	4.48	13	26	6.8	100	1.6	114	133	3.3	0	0	0	1	0	0	365	0
0	44.364	1	105.031	112.471	67.9118	5.8	86	6.2	2.58	10	7	8.1	103	0.5	108	138	3.4	0	0	0	0	0	0	365	0
1	46.4208	3	128	94.9194	54.2903	11.9	455	16.3	3.79	15	18	7.6	96	0.7		133	4.6	0	0	1	0	0	0	5.9	1
0	86.6862	3	63.8667	141.207	40.1034	10.7	204	4.4	3.73	8	23	8.1	108	1.2	93	142	3.6	1	0	1	0	0	1	365	0
0	55.7748	1	72.8333	101.065	65.1613	8.3	90	10.7	2.62	11	15		106	1	145	139	4.7	0	1	0	0	0	0	365	0
1	89.0414	1	102.769	111.72	59.28	9.4	131	9.6	3.54	8	39	8.1	111	0.9	84	143	3.6	0	0	0	0	0	0	55.8	0
1	36.0403	3	81.0526	108	71.76	8.9	223	19.4	4.19	16	28	7.4	94	4.8	105	137	3.6	0	0	0	0	1	1	1.1	1
1	62.3778	3	90.3043	105.556	60.4444	10.1	180	14.7	3.36	6	11	7.9	107	0.6	173	140	4.3	0	0	0	0	1	1	365	0
0	73.5183	1	75.9048	117.333	46.9048	6.8	93	16.9	2.31	9	13		112	0.7	117	141	3.7	0	0	0	0	0	0	365	0
1	72.8838	2	105.767	141.52	96.12	9.5	424	2.4	4.18	16	7	8	105	0.7	115	137	3.8	0	0	1	0	0	0	365	0
1	69.382	1	77.7308	128.417	81.4167	15.4	276	8.2	5.19	8	35	9.3	103	1.4	113	136	4.7	0	0	0	1	0	1	365	0
1	47.4676	3	95	121.292	62.3333	10	23	1.9	3.7	15	11	7.3	99	0.8	68	138	3.5	0	0	0	0	0	0	365	0
1	79.3051	3	80.7333	121.1	53.6333	9.1	222	13.4	2.94	14	12		104	0.7	118	146	3.8	0	0	0	1	0	1	365	0
1	48.1559	3	103.414	107.062	62.5	11.4	187	10.6	3.82	12	12	7.5	102	1	118	136	4.4	0	0	1	0	0	0	13.1	1
1	84.7009	1	72.8788	116.571	45	8.5	121	12.2	3.33	11	17	8.8	109	0.7	113	141	3.6	0	0	0	0	0	0	365	0
0	93.2454	1	86.7407	150.348	77.4783	12	209	10.1	4.12	12	17	8.8	100	0.6	100	138	3.9	0	0	1	1	0	0	29.3	0
0	85.3651	3	90.9231	166.167	69	12.5	361	16.7	4.05	16	22	8.2	106	0.8	107	137	4.3	0	1	1	0	0	0	3.6	1
0	75.1505	1	80.5806	126.222	68.2778	8.1	115	9.3	3.58	14	11	7.4	104	0.6	130	141	3.4	1	0	0	0	0	0	365	0
1	67.2434	1	63.625	115.909	69.6364	11.9	70	4.3	3.54	12	16	9.1	98	0.8	144	135	3.7	0	0	1	0	1	0	45.9	0
0	34.5611	3	97.4194	160.533	101.967	9.7	291	11.4	3.27	23	60	9	95	16.7	106	140	4.7	0	0	1	0	0	1	365	0
0	81.8502	1	76.303	106.176	51.2941	7.9	105	12	2.56	14	15	8.1	106	0.7		138	4.8	0	0	0	0	0	0	365	0
0	22.0442	1	91.6667	96.0435	51.087	11.2	139	12.5	3.53	14	5	6.9	100	0.7	98	134	3.3	0	0	0	0	0	0	365	0
1	77.291	2	84.9615	136.24	66.64	13.8	233	7.3	4.52	15	52	8.7	99	2.7	72	133	5.7	0	1	0	1	1	1	762.9	0
1	56.138	1	88.2857			14.4	174	10.4	4.48	14	16	8.5	102	1.3	109	135	4.1	0	0	0	1	0	0	365	0
0	51.5541	1	78.6914	131.382	64.9211	4.7	25	4.6	1.38	13	31	9.1	110	0.8	90	141	4.3	0	0	0	1	0	0	365	0
0	75.1169	2	83.8214	132.852	52.1481	8.7	221	15.3	3.68	21	32	8.6	103	6.5	69	141	4	0	0	0	0	0	1	365	0
0	61.4377	3	112.071	140.692	83.2308	8.4	41	0.6	2.65	12	8	7.6	105	0.8	129	140	3	0	0	0	0	0	0	365	0
0	37.2987	2	112.6	125.788	67	8.2	54	13.5	3.69	16	7	7.2	101	1.2	63	137	3.4	0	0	0	0	0	0	3.8	1
1	60.1314	1	72.8462	101.44	60.92	8.8	121	6.7	3.43	12	50	8.6	107	1.4	182	139	5.3	0	0	0	0	1	0	12	1
1	69.7585	1	79.5	153.292	78.2083	13.6	152	6.2	4.95	23	14		96	0.6	94	137	3.2	0	0	0	0	1	0	365	0
1	85.0871	1	65.32	116.04	52.92	8.5	111	4.4	2.88	11	22	7.4	103	0.7	103	137	3.1	1	0	1	0	0	0	365	0
1	27.9653	1	78.0244	117.439	59.9756	13.2	308	11.7	5	11	8	8.9	103	0.6	156	138	4	0	0	0	0	0	0	715.3	0
0	91.8299	1	56.44	134.792	52.375	8.6	151	6	4.47	13	28	8.8	107	1.1	83	137	4.4	0	0	0	0	0	0	182.8	0
1	81.1372	1	65.3636	159.091	82.3636	8.8	285	5.8	3.07	12	25	7.9	103	0.8	100	137	4.1	0	0	0	0	0	0	365	0
1	64.2946	1	78.5806	102.344	54.5938	8.8	124	10.1	3.1	7	13	7.8	105	0.7	140	134	3.8	0	0	0	0	0	0	365	0
1	72.3772	1	77.9688	123	69.0333	14.8	128	6.9	4.4	10	21	7.9	104	1	101	136	4.3	0	0	0	0	0	0	365	0
0	82.3583	3	73.6207	142.867	68.7333	9.2	235	8.1	3.05	15	17	8.5	101	1.3	93	134	3.5	1	1	0	0	0	0	854.1	0
1	71.1445	1	85.45	116.575	58.15	11.1	215	8.8	3.53	14	26	7.9	101	1.4	116	137	3.3	1	0	1	1	1	0	196.2	0
1	89.0716	1	68.8889	134.778	55.2222	9.7	79	7.1	3.23	6	23	8.9	110	0.9	118	142	4.4	0	0	0	1	0	0	4.9	1
0	68.7381	1	77.2	115.8	75.6	12.8	181	5.4	4.31	6	13	8.3	76	0.6	97	123	4	0	1	0	1	0	0	8.5	1
0	65.8405	2	85.6522	111.062	62.25	10.9	196	23	4.37	10	14	8.4	98	0.7	134	137	4.2	0	0	0	0	0	0	365	0
1	73.7747	3	85.4615	110.292	58.8333	14.7	128	22.1	4.85	15	14	9.1	99	0.7	119	140	3.7	0	0	0	1	0	0	365	0
1	30.7766	3	90.125	116.792	62.0833	11.5	254	14.5	4.14	12	12	7.5	104	1.9	155	137	6.5	0	0	0	0	0	0	365	0
1	64.1399	1	89.7308	143.833	62	8.8	45	3	3.18	14	30	7.8	103	1.3	140	133	5.4	0	0	0	0	0	0	239.9	0
1	81.6963	1	92.4	93.7083	45.9444	9.1	158	6.4	3.85	16	34	8.4	99	1.3	105	135	3.6	1	1	0	0	1	0	365	0
0	70.7334	3	101.577	116.346	65.6923	8.9	157	12.9	3.11	13	51	7.2	108	2.2	67	140	4	0	0	0	0	1	0	365	0
0	89.7385	3	82.5429	135.625	59.6528	9.1	257	12.1	2.87	15	25	8.5	101	0.8	134	134	3.7	0	0	0	0	1	0	6.2	1
0	91.3126	1	70.8824	108.059	50.4118	8.4	466	9.1	3.45	12	11	9.1	105	0.7	74	145	3.4	0	0	0	0	0	1	3.8	1
0	37.5953	1	117.467	94.9429	63.9714	7.7	42	5.4	2.57	11	13	7.1	103	1.4	74	135	4.2	0	0	0	0	0	0	365	0
0	54.3271	1	115.292	154.739	82.8261	8.8	166	19.9	2.82	17	90	8.2	106	6	105	139	3.9	0	0	0	0	0	1	2822	0
1	63.0098	1	89.2917	133.417	88.8333	13.7	149	12.7	4.26	14	13	9.2	93	0.8	133	136	4	0	0	0	1	1	0	137.1	0
0	64.3832	1	80.0417	116.64	70.76	9.5	141	7.8	4.45	14	16	7.1	108	0.7	126	140	3.9	0	0	1	1	0	0	365	0
0	56.9251	1	97.88	133.4	82.16	15.8	293	6.9	4.81	13	11	8.7	89	0.4	120	137	3.7	0	0	0	1	0	0	365	0
1	68.1004	1	73.12	102.4	50.04	8.1	100	9.5	2.91	16	31	8.7	108	1.7	98	135	5.1	0	0	0	0	0	0	60.2	0
1	91.1509	1	74.4231	113.192	44.1538	8.3	217	24.4	2.8	12	8	7.1	99	0.7	116	132	3.3	1	0	0	0	1	0	365	0
0	61.4551	2	120.12	126.115	78.9038	9.4	425	5.5	4.51	19	11	9.1	91	0.4	192	132	3.4	0	0	0	0	1	0	144.1	0
1	55.3194	2	100.19	98.4	61.85	10.4	354	16.4	3.37	15	11	8.2	99	1	98	134	4	0	1	0	0	0	0	365	0
1	75.2538	1	78.2778	128.769	68.8462	13	116	23.1	4.06	15	24	8.5	103	1.2	140	143	2.5	1	0	1	0	0	0	365	0
0	66.3177	1	89.8519	109.37	60.4074	7.4	100	8.9	2.27	14	35	5.8	104	3.3	81	133	3.4	0	0	0	0	0	1	12.9	1
0	68.5339	1	86.2258	113.257	48.2286	7.4	69	10.5	2.53	15	27	8.4	103	1.4	139	137	4.4	1	0	0	1	1	1	50.6	0
0	86.5991	1	77.3333	111.594	56.0938	6.9	164	16.1	2.21	8	27	8.1	108	0.8	114	135	4.7	0	0	0	0	0	0	365	0
0	65.6455	1	79.4	113.32	65	10.5	242	7.4	5.28	12	17	9.7	89	0.8	144	132	4.2	0	0	0	1	1	0	365	0
0	82.7498	1	90.6667	100.882	58.6471	12.3	313	8	4.1	14	29	8.6	105	0.5	96	149	3.5	0	0	0	0	0	0	18.1	1
1	65.0291	1	109	132.2	59.52	7.4	111	0.7	2.53	12	27	8.1	101	1.4	131	136	4.3	0	0	0	1	0	1	8.9	1
1	68.6108	1	80.2593	104.769	70.5769	12.7	250	18	5.01	8	21	8.4	97	0.9	83	131	4.5	0	0	0	1	1	0	365	0
0	58.3764	1	80.0976	107.444	58.9259	9.2	187	8.3	3.18	12	18		106	0.8	139	139	3.6	0	0	0	0	1	0	365	0
1	30.3517	1	99.9118	122.741	73.3704	7.1	165	23.3	1.97	14	54	8.8	92	2.8	102	132	3.5	0	0	0	0	0	0	365	0
1	67.8272	3	67.4722	121.149	59.3649	11.2	214	9	4.33	14	24	7.7	100	1	135	135	3.6	0	0	1	1	1	0	365	0
0	55.6316	1	101.826	109.826	63.4783	11.7	298	14.5	4.55	7	10	8.2	99	0.7	116	138	3.8	0	0	0	1	1	0	3464.3	0
1	82.2381	3	80.5172	114.803	67.4394	12.3	147	15	4.32	11	25	8.1	95	1.1	212	130	4.8	1	1	0	0	1	0	365	0
0	84.8631	2	95.2581	106.286	74.3214	13.4	179	9.2	5.79	11	26	8.3	101	1.6	95	141	3.3	0	1	0	0	0	1	21.9	1
0	62.6716	3	74.5556	127.359	69.9231	8.5	133	16	3.79	7	19		112	1	152	139	4.4	1	1	0	1	0	0	365	0
0	58.8042	1	87.0526	120.053	75.3684	8.1	88	10.5	2.3	17	17	8.7	87	0.5	120	125	3.4	0	0	0	0	0	0	365	0
0	66.886	1	76.4615	90.9167	43.9167	7.9	54	3.5	2.17	12	51	9.9	96	2.5	67	130	4.2	0	0	0	0	1	0	55.1	0
0	79.9473	3	71.32	152.63	70.3704	11.4	296	9.1	4.08	11	16	8.4	106	0.9	103	140	3.5	0	0	1	0	0	0	365	0
0	79.4647	1	85.9118	99.913	63.6087	11.5	157	12.4	3.94	14	14	7.7	104	0.7	140	137	3.8	0	0	0	0	0	0	245.1	0
1	35.1215	1	60.5714	111.5	63.6667	12.6	253	10.2	4.57	12	19	9	104	0.9	133	138	4.2	0	0	0	0	0	0	365	0
0	76.7159	1	96.68	119.6	60.32	7.7	79	5.7	2.39	6	5		107	0.6	110	136	4	0	0	0	0	1	0	365	0
0	59.7137	1	73.0968	134.243	62.5286	11.2	127	6.1	3.81	9	27	8.2	103	1	160	134	4.6	0	0	0	0	0	0	171.1	0
0	91.3988	1	36.6923	144.643	38.5	10.9	261	6.2	3.5	13	42	7.3	91	1	94	125	4.5	0	1	0	0	0	0	365	0
0	80.2667	1	72.48	102.889	50.3333	8.8	254	7.1	3.86	12	20	7.7	107	0.7	95	136	3.5	0	0	0	1	0	0	365	0
0	60.2446	1	65.8077	115.125	58.0833	7.5	142	7.4	1.96	13	19	10	100	1.5	139	141	3.6	0	0	0	1	0	0	365	0
0	49.6315	3	99.3333	95.2969	60.4375	8	180	10.3	2.99	12	2	7.5	113	0.5	128	139	3.3	0	0	0	0	0	0	87.3	0
1	64.8845	1	134.783	120.714	66.1429	7.9	289	6.6	3.16	14	26	7.9	99	0.5	154	133	3.6	0	0	0	0	0	0	77.2	0
0	84.0973	3	94.6154	102	48.5769	6.2	272	17.7	2.98	8	19	8.4	96	0.7	187	131	3.9	1	0	1	1	1	0	34.4	0
0	91.9898	1	79.7273	104.955	59.1818	10.9	162	147.4	5.44	16	19	6.8	114	1.5	112	140	3.5	0	0	0	0	0	1	9.4	1
1	75.9674	1	75.1081	114.974	53.0513	10.8	154	10.9	4.08	12	22	8.3	103	1.4	131	142	3.7	1	0	0	0	0	1	365	0
1	60.8368	3	98.2222	129.385	81.8462	14.2	183	7.9	4.9	12	12	9.3	103	1	139	140	3.7	0	0	1	0	1	0	365	0
1	75.9118	2	97.069	98.9688	60.4688	12.3	66	4.7	4.68	13	14	6.5	107	1.6	61	135	4.2	0	0	0	0	0	0	365	0
0	72.3807	1	71.3214	107.172	62.3571	9.2	122	7.1	2.74	12	17		104	0.6	124	134	4.6	0	0	0	0	0	0	365	0
1	26.0701	1	91.48	92.44	58.08	9.1	146	13.1	5.18	10	12	8.6	102	1	142	138	3.8	0	1	0	0	0	0	365	0
0	89.706	1	108.515	100.5	60.3676	14.8	126	12.6	4.98	11	15	8.2	105	1	130	138	3.7	1	0	0	0	0	0	328.1	0
1	40.4495	2	90.375	167	107.333	8.9	256	5.9	3.13	18	41	7.7	100	10.2	82	139	4.3	0	0	0	1	0	1	365	0
1	70.9376	1	77.2143	135.833	70.8333	11	294	19.9	3.91	15	17	7.5	103	0.8	107	140	3.5	0	0	0	0	0	0	6.5	1
0	64.3123	1	116.917	122.417	57.125	8	214	19.2	2.79	9	14	7.6	106	0.6	101	135	4.7	0	0	0	1	0	0	365	0
0	78.8301	1	83.3529	100.576	46.4242	9.8	98	14.4	3.81	11	19	7.9	110	0.6	132	142	4.4	0	0	0	1	1	0	365	0
1	75.2119	1	61.3448	136.379	43.4138	9.4	136	10.1	3.14	9	32	7.4	103	2.2	133	135	4.9	1	0	0	1	0	1	365	0
0	60.424	3	107.92	94.68	55.88	7.9	114	31.2	2.27	18	60	8.9	101	3.3	137	146	4.1	0	0	0	0	0	0	17.9	1
0	57.4599	1	84.6957	102.045	65.5909	6.9	153	10.5	2.46	12	42	9.2	98	1.2	87	130	4.1	0	0	0	1	0	0	197.9	0
0	86.1891	1	95.76	133.565	70.5652	8.9	298	8.5		10	7	8.7	83	0.7	125	117	3.7	0	0	0	1	1	0	365	0
0	69.8454	1	74.1463	113.268	69.9512	10.2	130	11.7	3.26	5	10		103	0.5	115	132	4.7	0	0	1	1	0	0	365	0
1	70.8426	1	97.4583	100.596	69.0577	12.5	207	15.2	4.25	11	23	8.1	108	1	118	139	3.8	0	0	0	1	0	0	26.3	1
1	76.3042	1	86.5714	105.286	56.4643	7.9	145	11.8	2.91	8	46	8.3	107	1.9	88	137	5.1	1	1	0	0	0	1	1214.5	0
1	81.8186	1	89.0882	107.515	50.697	8.9	146	7.2	3.05	11	12	8.3	102	0.9	141	135	4.2	0	0	0	1	0	0	365	0
1	62.6865	1	76.4516	126.484	88.6129	14.6	244	6.3	4.63	10	13	8.6	102	0.9	110	136	3.9	1	0	0	0	0	0	365	0
0	62.0319	1	52.9677	125.522	45.6838	9	123	15.4	2.92	16	39	8.4	100	2.7	103	139	3.5	0	0	0	0	1	1	21.3	1
1	91.3432	3	63.7143	106.69	55	11.5	164	9.5	3.71	10	15	7.6	105	0.7	90	137	3.9	0	0	0	0	0	0	284.6	0
1	19.3987	3	117.25	109.333	61.85	7	171	16.2	2.7	9	8	7.3	115	0.5	137	140	3.4	0	0	0	0	0	0	365	0
1	56.7313	2	88.08	173.28	96	8.6	182	6.1	2.83	10	21	9.7	93	5	130	136	3.8	1	0	0	0	0	1	365	0
1	76.5006	1	54.2308	115.25	41.0833	8	208	12	3.05	11	26	7.6	103	0.9	109	137	4.3	0	0	0	0	0	0	365	0
0	76.9471	1	85.8077	127.192	54.8077	10.2	368	7.8	4	11	12	8	103	0.6	112	131	4.7	0	0	0	1	0	0	365	0
0	56.2906	3	75.4688	104.533	60.2	11.2	6	4.4	4.57	8	3	7	101	0.4	79	133	3.4	0	0	0	1	0	0	365	0
0	61.3333	3	97.4615	122.24	76	12.2	320	53.9	4.01	12	27	10.9	98	1.1	151	134	3.5	0	0	0	0	0	0	29.3	0
1	71.9117	1	86	109.6	48.8	8.9	71	5.2	3.41	10	10	7.4	106	0.8	94	137	4.1	0	0	1	0	1	0	365	0
0	21.1154	3	113.091	148.455	95.7273	5.9	78	13.4	2.09	13	19	8.2	98	2.8	178	132	4.1	1	0	0	0	0	1	365	0
1	48.8288	2	96.5333	162.464	92	7.2	133	6.9	2.47	16	65	8.8	107	3.7	113	140	4	0	0	0	0	0	1	365	0
0	82.7968	3	106.44	92.1304	57.4783	11.4	71	12.5	3.63	15	55	8.4	94	1.6	151	131	3	0	0	0	1	0	0	3	1
0	87.2405	1	98.5455	137.714	54.7143	10.6	123	6.7	3.25	15	22	8	101	1.1	139	140	3.5	0	0	0	0	0	0	365	0
0	49.938	1	83.0714	100.903	53.5806	7.8	156	10.3	3.35	9	10	6.9	109	0.6	104	138	3.5	0	0	0	1	0	0	365	0
1	85.3786	1	78.0323	110.383	47.2826	9.2	86	11	2.82	7	31		107	1.5	129	137	4.6	0	0	0	1	1	1	1650.4	0
0	56.687	2	82.5217	107.87	59.8696	8	323	6	3.17	13	6	8.1	104	0.6	92	140	3.1	0	0	0	0	0	0	365	0
0	72.1493	1	72.5	103.478	53.125	7.1	166	11.4	2.76	11	16	7	106	0.5	122	137	3.6	0	0	0	1	1	1	262.4	0
1	54.9577	3	97.1852	100.815	64.4444	11.5	143	13.3	4.05	19	30	7.3	99	1	104	135	4.5	1	0	0	0	0	0	16.1	1
1	83.9324	3	100.351	87.6136	57.75	14.1	259	21.4	5.4	16	14	7.9	103	1.1	138	137	3.8	1	0	0	0	0	0	0.5	1
0	64.1068	1	68.5185	136.08	59.16	10.7	136	6.8	3.6	10	16	8.4	106	0.7	86	140	3.5	0	0	0	0	1	0	365	0
1	91.5474	1	70.9032			10.1	102	6.4	3.46	10	24	7.1	108	1	129	137	4.3	0	0	0	0	0	1	365	0
1	59.2782	1	95.6923	119.6	84.6667	8.5	228	6.7	4.57	6	13	8.7	103	0.6	105	136	3.6	0	0	0	1	0	0	365	0
0	50.1379	1	87.9143	101.129	56.3548	11.2	100	4.8	3.78	8	21	8.5	103	0.6	121	136	3.8	0	0	0	0	1	0	365	0
1	53.7318	1	70.6154	128.5	71.5	16.6	590	15.3	5.36	14	12	8.6	101	0.9	150	135	3.8	0	0	1	1	0	0	365	0
0	91.0166	1	90.1212	117.152	62.6364	10.2	186	12.9	3.48	14	18	7.9	101	0.7	102	140	3.7	0	0	0	0	0	1	365	0
1	68.1233	3	105.76	102.639	67.5556	10.7	34	5.3	3.63	9	33	7.8	102	0.9	134	134	3.8	0	0	0	0	0	0	15.9	1
0	80.9692	1	85.4615	109.4	48.52	8.4	73	6.3	2.87	12	13	7.4	102	1.3	128	136	3.9	1	0	0	0	0	1	365	0
1	63.0127	1	87.6538	109.692	46.8462	10.3	206	11.5	3.49	10	18	7.8	108	1	124	142	3.3	0	0	0	0	1	0	365	0
0	68.7518	1	82.0833	106.042	61.7917	7.1	92	12.8	2.53	8	15		109	0.8	143	140	3.8	0	0	0	0	0	0	352.5	0
0	68.4471	1	94.1765	127.278	62.8333	8.5	81	4.5	2.95	9	14	7.7	106	0.8	107	137	3.5	1	1	0	1	1	0	365	0
1	75.3178	3	80.76	110.76	63.92	9.7	92	6.1	3.61	19	76	5.6	92	2.3	148	132	3.5	1	1	0	0	1	0	365	0
0	53.7996	1	128.303	101.129	65.2429	14.5	173	2.6		17	14	8	105	0.9	141	141	3.2	0	0	1	1	0	0	0.9	1
0	65.2637	1	105.72	102.904	50.9808	9.9	572	12.7	3.01	9	18	7.5	109	0.5	119	143	4.3	0	0	0	0	0	0	8.6	1
1	69.3029	1	79.925	101.415	48.061	8.9	148	7.8	3.46	11	18	7.6	109	0.7	157	141	3.6	1	0	0	1	1	0	365	0
0	83.3387	3	91.4706	140.896	63.7917	7.2	135	16.9	2.32	14	58	7.9	111	0.7	114	143	3.6	1	0	0	0	0	0	241.2	0
0	33.0868	1	116	108.091	43.6667	9	79	6.1	2.71	21	7	7.4	101	1.2	62	136	3.9	0	0	0	1	1	0	8.1	1
1	39.0707	1	88.6538	115.81	48.8095	6.2	151	8.2	2.06	6	142	8.7	103	1.6	21	146	3.9	0	0	0	0	0	0	365	0
1	86.0677	1	74.6667	151.704	67.963	10.8	146	8.2	3.53	19	21	8.8	101	1.3	158	139	4.8	1	0	0	0	0	0	365	0
1	69.691	3	88.8	108.04	62.8333	15.3	234	6.1	5.15	13	9	9	97	0.8	117	136	3.8	1	0	0	1	0	0	3243.6	0
1	76.7422	3	82.9583	116.68	63.56	15.4	210	9.6	5.82	15	25	8.1	95	1.7	139	131	4.3	0	1	0	1	0	0	22.9	1
1	69.2013	1	56.92	97.8	60.12	11.5	159	9.3	3.86	9	14	9	108	0.9	105	140	4	0	0	0	0	0	0	365	0
0	48.7721	2	82.2069	132.32	87.96	11.4	285	2.6	5.06	15	13	8.4	96	0.7	137	136	3.4	0	0	0	0	0	0	365	0
1	58.0466	2	83.8889	140.444	76.7222	9.5	13	8.7	3.72	15	75	7.9	94	6.6	88	131	4.4	0	0	0	1	0	1	2122	0
0	83.1971	1	79.4074	113	57.25	7.8	72	8.7	2.77	8	15	7.8	107	0.6	103	138	4.2	0	0	0	0	0	0	365	0
0	82.9506	1	64.5	132.792	64.4167	10.3	200	7.1	3.63	11	8	8.5	106	0.5	82	142	3.5	0	0	1	0	0	0	365	0
1	54.5619	3	109.5	106.364	64.0909	13.6	166	5	4.51	10	7	7.4	104	0.8	142	136	3.2	0	0	0	0	1	0	365	0
0	45.7982	3	114.917	88.7826	53.913	9.6	91	13.9	3.28	7	10	7.2	97	0.4	83	130	3.2	0	1	0	0	0	0	365	0
1	29.2507	3	65.1154	114.81	52.0345	11.5	144	7.1	3.98	8	14	8.3	105	0.7	131	137	4.3	0	0	0	0	0	0	365	0
1	64.4224	1	90.72	155.12	100.88	11.1	157	9.2	3.85	9	15	7.7	98	1	95	131	4.1	0	0	0	0	0	0	33.7	0
0	75.0728	1	90.1667	125.16	62.28	10.2	159	11.5	3.81	9	22	6.8	103	0.8	101	139	3.4	0	0	0	1	0	0	365	0
1	78.0956	1	57.4118	142.4	61.3333	10.3	162	7	4.62	14	13	8.5	100	0.7	110	137	3.8	1	0	1	0	0	0	365	0
1	76.0955	3	107.914	103.741	63.5517	9.7	20	0.7	2.98	14	111	8.1	98	5.4	72	141	3.8	0	0	0	0	1	0	1.9	1
1	58.8703	3	95.28	127.28	67.76	14.7	226	13.4	5	11	22	8.2	107	1.2	120	141	3.6	0	0	1	0	0	0	365	0
0	86.721	1	91.0357	110.6	49.7833	9.2	115	2.8	3.51	18	39	8.2	99	2.2	174	133	4.3	1	0	0	0	0	1	365	0
1	63.2754	1	72.6	124.148	78.5556	13.2	185	6.6	4.62	8	8	8.4	108	0.7	94	140	3.5	1	0	0	0	0	0	365	0
0	76.8178	3	73.75	117.444	52	8.1	126	9.7	2.72	8	11		108	0.7	110	138	4	0	0	0	0	0	0	365	0
1	61.1139	1	70.3333	118.708	57.0417	9.2	119	15.1	2.71	8	11		111	0.9	127	137	3.8	0	0	0	0	0	0	365	0
0	43.2833	3	94.5185	100.04	61.44	9	39	2.9	2.85	17	52	8	90	2	83	123	3.7	0	0	0	0	0	0	365	0
1	53.9117	2	92.36	144.44	84.24	7.7	237	8.4	2.56	8	7	8.6	97	2.3	76	135	3.7	1	1	0	0	1	1	32.6	0
0	75.5489	1	93.6	119.926	55.0741	6.3	84	0.1	2.43	6	25	6.3	87	1.6	113	135	2.6	1	0	0	0	0	1	365	0
1	67.524	1	78.4194	97.9333	57.3667	8.4	180	10.5	2.83	10	5	9	91	0.3	91	125	4	0	0	0	0	0	0	62.1	0
0	57.0753	2	95.4783	128.714	73.15	14.1	183	5.5	5.01	17	18	9.6	101	0.8	117	142	3.4	0	0	0	1	0	0	365	0
0	43.3701	1	107.48	109.52	62.24	6.5	84	11.8	1.9	15	2	7.3	74	0.5	107	114	3.1	0	0	1	0	0	0	301.7	0
1	69.6542	1	57.4615	104.538	66.8077	12.6	260	17.3	4.33	14	19	8.9	102	1	107	136	4.3	0	0	0	0	0	0	365	0
0	91.9033	1	95.6667	123.6	63.85	10.4	217	13.5	4.05	12	10	7.3	97	0.7	88	138	3.1	0	0	0	0	0	0	365	0
0	39.9387	3	81.7391	141.773	70.0455	7.1	220	7.5	3.04	14	52	8	102	3.9	71	133	3.6	0	0	0	0	1	1	365	0
0	40.7684	1	91.28	119.333	41.1667	6.1	22	7.2	1.88	18	30	8.6	92	4.6	77	134	2.6	0	0	0	0	1	1	4.2	1
0	49.7697	1	102.24	122.391	73.5652	7.1	88	5.4	2.3	14	23	7.9	108	0.6	100	143	3.6	0	0	1	1	0	0	365	0
1	77.3336	1	54.8438	166.938	65.7812	8.5	260	6.4	4.5	14	21	8.2	104	1.6	119	143	3.8	0	1	0	0	0	1	365	0
0	66.226	2	107.444	89.6786	50.5	8.3	217	7.4	3.22	10	4	7.7	105	0.3	67	142	3.4	0	0	0	0	0	0	365	0
0	49.2856	3	101.462	132.625	61.8333	12.9	218	18.8	4.6	19	10	8.2	103	0.6	228	140	3.7	0	0	0	0	1	0	365	0
0	56.1201	3	77.5185	143.143	68.5	9	338	9.1	3.07	13	7	7.9	102	0.4	98	138	3	0	0	0	0	0	0	365	0
0	74.8887	1	70.92	100.448	67.7069	13.3	194	20.9	5.57	11	31	9.1	109	1.2	135	141	3.9	0	0	0	0	0	1	365	0
0	66.6656	1	78.3158	118.263	64.0526	10	234	7.4	3.48	10	5	8.2	104	0.6	128	140	3.2	0	0	1	0	0	0	365	0
0	79.9848	1	101.364	111.182	59.5	7.2	76	2.6	2.75	12	47	7.3	106	2.1	30	135	4.5	0	0	0	0	0	1	6.1	1
1	80.5301	2	70.4412	151.824	63.3649	11	202	4.2	3.7	9	18	7.9	109	1.3	106	137	3.6	0	0	0	0	0	0	365	0
1	82.8687	1	76.7826	124.682	62.5	9.8	93	11.2	3.07	11	8	8.2	100	0.4	123	133	4	0	0	0	1	0	1	365	0
0	38.1734	3	113.84	108.68	71	9.7	482	12.5	3.93	13	10	8.7	103	0.7	156	135	4.3	0	0	0	1	0	0	365	0
1	69.0192	3	95.1786	141.333	82	16.9	159	18	5.47	14	17	7.3	98	1.2	116	140	3.7	1	0	1	0	0	0	365	0
0	74.6689	3	64.3704	118.955	75.5455	8.5	96	10.8	2.61	8	12	7.1	109	0.6	122	141	3.8	0	0	0	0	1	0	365	0
0	82.7666	1	103.478	98.2917	64.75	11.9	94	3.9	3.92	12	14	6.7	101	0.3	85	135	4.5	0	0	0	1	0	0	12	1
1	80.3084	1	101.931	101.5	67.25	8.8	504	15.6	3.28	7	21	8.5	101	1	117	135	4.5	0	0	1	0	0	0	40.6	0
0	73.2601	1	135.385	88.9744	53.8462	7.1	192	6.8	2.71	12	16	7.2	102	0.7	105	140	3.3	0	1	0	0	0	0	365	0
0	75.5593	1	93.1176	107.467	72.4	13.4	166	6.7	4.37	10	17	8.7	106	0.7	98	137	4	0	0	0	0	0	0	365	0
0	21.5153	1	104.306	106.355	64.6452	9.2	195	10.5	3.8	8	6	7.2	110	0.4	91	140	2.7	0	0	0	1	0	0	365	0
1	60.1279	1	77.7143	100.964	52.2143	8.8	52	4.2	2.46	13	42	7.6	103	1.2	159	134	4.4	1	0	0	0	1	0	5.2	1
1	63.0849	1	92.35	105	58.575	9.4	114	11.6	3.04	8	11	8.6	107	0.5	105	140	4.9	0	1	0	0	1	0	365	0
0	45.0138	1	103.733	131	82.5	7.7	151	7.5	3.23	11	12	6.8	92	1.2	118	131	3.3	0	0	0	0	0	0	365	0
0	78.0599	1	94.4054	116.694	63.0556	9.7	116	23.1	3.29	13	136	8	93	3.4	166	137	5	1	0	0	1	0	0	11	1
1	52.9366	3	89.84	120.2	86.88	9.9	159	9.7	2.96	15	10	7.3	101	0.9	78	135	3.4	0	0	0	0	0	0	365	0
1	54.7687	1	94.9231	135.583	72.3333	7.6	228	8.7	2.95	18	62	7.9	91	4.6	230	130	4.2	1	0	0	0	1	1	365	0
1	84.5662	3	83.5294	108.375	47.9375	9.1	317	13.8	3.35	13	24	7.9	100	1.3	114	137	3.7	0	0	0	1	0	0	365	0
0	53.667	3	108.04	104.72	62.72	7.8	273	18.2	3.72	10	15	8.4	110	0.9	139	137	4.1	0	0	0	1	1	0	570.5	0
0	69.8346	1	89.3438	108.455	60.5455	11	260	12.3	3.25	13	10	7.9	97	0.5	102	131	4.2	1	0	0	1	0	0	12.5	1
0	85.7813	3	82.7273	142.273	70.5455	10.6	175	6.4	3.3	16	22	8.2	108	0.9	106	138	4.3	0	0	0	0	0	0	365	0
1	70.5	3	72.6786	108.036	49.75	8.4	109	11.7	3.5	11	19	8.5	101	0.9	113	135	4.2	0	0	0	1	1	0	365	0
1	64.2076	1	90.1923	100.72	59.32	8.9	434	17.5	3.03	9	7	7.6	98	0.7	125	135	3.2	1	0	1	0	0	0	861.8	0
0	74.5777	1	92.2308	114.696	69.6087	6.8	47	5.7	1.53	16	25	6.8	103	1	150	134	3.6	0	0	0	0	0	0	10.9	1
1	66.0409	1	89.1562	113.656	64.0312	4.4	29	6.1	1.29	17	29	8.3	96	1.6	113	135	4.7	0	1	0	0	0	0	365	0
1	65.0501	1	119.174	115.854	69.4583	7.5	148	18.8	2.75	10	16	7.5	101	0.9	128	134	4	0	0	0	1	0	0	1061.1	0
1	84.3366	3	87.1667	133.095	72.2381	16.5	213	12.3	5.53	21	22	9	99	1.2	116	137	3.8	0	0	0	1	0	0	365	0
0	61.5586	3	81.5714	111.567	68.0333	13.2	224	13.8	4.28	13	13	9.2	95	0.6	169	135	3.2	0	0	1	0	0	1	365	0
1	48.4954	3	75.3902	147.736	79.2778	7.2	20	6	2.22	20	105	11	96	1.8	175	133	3	0	0	0	0	0	1	365	0
0	73.189	1	104.185	100.324	54.7647	8	159	12.5	3.07	17	21	7.4	105	1.3	163	136	3.9	0	1	0	1	1	0	4.9	1
0	65.6952	2	93.12	149.818	59.2273	6.7	72	5.8	3.11	8	13	6.9	100	2	158	134	3.8	0	0	0	0	0	1	365	0
1	81.7101	1	62.6615	96.0156	55.3906	10.2	172	18.7	3.47	14	24	7.5	106	1.5	178	137	3.7	0	0	0	0	1	0	365	0
1	66.8134	3	100.444	130.077	57.6923	10.5	296	12.7	3.98	13	54	8.2	113	1.7	103	150	4.1	0	0	1	1	0	0	365	0
0	47.5494	1	104.083	117.08	62.04	6.8	13	31.4	2.09	16	11	8	100	0.7	123	137	3.8	0	0	1	1	0	0	85.3	0
1	68.7657	1	73.7143	154.833	66.5	8.2	225	8.2	2.97	18	22	8	95	3.3	67	135	5	0	0	0	1	0	1	365	0
1	66.5444	3	74.4231	134.176	61.8919	8.9	539	9.3	3.1	12	25	8.6	103	0.7	87	136	3.9	0	0	0	0	0	0	9.1	1
0	43.6704	1	98	113	51.5	8.3	245	11.9	3.64	8	13	7.3	105	0.8	71	137	3.4	0	0	1	0	0	0	365	0
0	60.172	3	68.3929	110.514	71.4	13.5	179	7.5	4.65	13	28	8.1	102	1.8	153	140	4.2	0	0	0	1	0	0	365	0
1	45.4404	1	82.4231	132.792	62.5833	10.2	113	10.3	3.51	10	19	8.3	106	1.4	80	140	3.4	0	0	0	1	0	1	365	0
1	47.6349	3	101.923	110.24	61.8	8.1	45	13.8	2.81	19	62	8.7	105	2.4	68	143	3.7	0	0	0	0	1	0	29	0
0	47.8143	1	76.8	113	60.8421	10.3	116	10.5	3.61	13	49	9.2	99	2	220	136	4.1	0	0	0	0	1	1	1261.3	0
1	42.983	1	84.8	103.7	50.42	5.7	39	4.1	1.54	21	78	6.9	97	5.5	75	128	3.6	0	0	0	0	0	0	365	0
0	85.7466	1	66.8571	129.519	51.8519	7.4	294	8.8	2.99	11	25	7.3	97	0.6	162	136	2.9	1	0	1	0	1	0	365	0
1	54.6368	1	120.92	113.542	71.75	8.5	194	8.6	3.15	12	14	8	97	0.9	99	131	3.6	0	0	0	0	0	0	365	0
1	57.5616	1	93.125	135.214	84.8571	5.8	483	25.8	2.73	17	48	7.7	98	2.2	109	133	4.9	0	0	0	0	0	1	879.8	0
1	51.3522	1	65.6538	97.08	56.2	8.4	188	4.7	3	11	27	6.6	106	0.5	115	138	4	0	0	0	0	0	0	2838.1	0
0	65.2678	1	82.5625	114.5	52.4062	6.6	91	7.8	2.14	14	42	7.6	110	1.9	98	142	3.8	0	0	1	0	1	1	365	0
0	38.1705	1	86.6	112	60.6	8.5	205	7.7	2.93	13	15	5.4	119	0.9	63	142	3.6	0	0	0	0	0	0	365	0
0	63.2461	1	69.88	111.034	59.2759	11.2	166	14.5	4.79	6	13	7.7	104	0.9	177	135	4.8	0	0	0	1	0	0	365	0
0	34.8758	1	92.5833	115.889	61.2778	9.8	265	18.4	3.03	18	9	8.7	103	0.4	96	137	3.9	0	0	0	0	0	0	365	0
0	20.8826	1	95.3448	136.483	65.6207	10	135	24.4	3.17	16	34	8.6	101	4.7	109	137	4.1	0	0	0	0	0	1	365	0
1	78.6088	3	109.303	145.618	102.794	11.4	212	11.8	3.62	19	25	8.7	104	1.9	177	142	4.6	0	0	1	1	1	0	7.6	1
0	26.4389	3	109.96	120.318	64.5455	14.1	221	11.2	4.64	11	12	8	101	1	98	137	3.8	0	0	0	1	0	0	365	0
1	86.1704	1	90.7308	126.52	76.32	13.9	151	13.1	4.59	12	19	8.9	97	1.1	97	135	3.7	0	1	0	0	0	0	365	0
0	66.5736	1	89.0476	115.5	60	11.2	267	8.8	4.45	13	21	9	95	0.9	149	136	3.8	0	0	0	1	0	0	365	0
0	58.5046	1	106.138	121.065	72.2419	8.2	119	3.1	2.98	12	23	7.5	114	1.4	113	142	3.4	0	0	0	0	0	1	365	0
0	61.6483	1	87.76	98.125	62.8125	10.5	364	12.2	3.77	7	7	7.7	97	0.6	135	131	3.3	1	1	0	0	1	0	365	0
0	77.1831	1	64.3929	116.654	54.5769	8.2	150	5.8	2.86	10	17	7.2	100	0.8	69	128	4.8	0	0	0	1	0	0	365	0
0	71.8029	1	115.741	110.88	65.04	8.1	81	16.7	2.78	14	53	8.2	96	4.6	164	132	4.1	0	0	0	1	0	0	365	0
0	39.8958	2	131.379	120.24	61.6	12.1	67	20.2	6.11	24	135	8.9	117	6.4	201	152	4.2	0	0	0	1	1	0	8.8	1
0	75.1851	1	105.265	112.5	45.9	11.9	120	9.8	3.96	14	25	9.1	100	1.4	47	133	4	0	0	0	0	0	0	20.3	1
1	69.3177	3	51.9091	129.5	65.5769	12.2	191	8.3	4.21	12	24	7.7	105	0.8	210	139	3.2	1	0	0	0	1	0	8	1
1	39.3503	3	81.1538	105.211	35.7368	8.3	40	21.3	2.71	16	75	7.9	80	0.2	157	122	3.6	0	0	0	0	0	0	365	0
0	61.5887	1	89.7407	94.1154	48.6923	8.3	146	17.8	2.56	11	31	8.3	97	1	108	132	3.5	0	0	0	0	0	0	51.3	0
1	57.4901	3	78.8158	182.459	94.027	11	100	3.3	4.26	17	25	9.2	91	5.6	97	137	4.3	0	1	0	0	0	1	365	0
0	85.1107	1	75.56	94.96	58.4	6.4	22	4.1	2.19	11	24	7.8	97	0.9	177	136	4.5	0	0	0	1	0	1	18.9	1
1	71.2419	2	81.6333	154.433	72.3	13.3	431	12.7	4.52	16	26	8.6	102	0.9	94	146	3.5	0	0	0	0	0	0	365	0
1	78.3612	1	82.28	127.958	56.1667	12.2	193	10.4	4.26	10	23	8.1	106	1	150	143	3.7	0	0	1	0	1	0	5.8	1
1	76.4541	1	90.3077	145.2	75.72	10.6	264	14.8	3.36	10	23	8.1	97	1.3	231	126	4.8	1	0	0	1	0	0	1717.6	0
0	75.7796	1	76.5135	121.333	63.4333	13.9	176	14.8	4.66	15	24	8.8	101	1.7	157	136	4.2	1	0	0	1	1	1	365	0
0	34.4706	3	118.929	109.526	69.0526	10	111	14.6	5.31	11	11	7.9	99	0.7	120	133	3.4	0	0	0	0	0	0	365	0
1	75.1484	1	83.5217	104.565	57.1304	8.5	68	11	2.7	7	11	8	109	1	132	136	4.3	0	0	0	0	0	0	365	0
0	31.5579	1	89.1154	112.56	56.96	6.9	221	11.1	2.26	15	18	8.8	96	3.4	111	130	4.1	0	0	0	0	0	0	365	0
0	32.2651	2	109.931	145.4	93.52	7.5	195	10.2	2.75	20	70	7.4	101	17.3	87	136	4.1	0	0	0	0	0	1	365	0
0	25.5035	3	121.96	99.32	69.04	8.7	177	15.6	3.98	8	9	7.5	101	0.6	75	138	3.4	0	0	0	0	0	0	365	0
1	52.2551	1	99.32	95.087	69.4348	11.6	49	4.9	4.1	14	9	8.3	93	0.7	101	131	2.7	0	0	0	0	0	0	365	0
0	61.2734	1	97.6	136.233	59.1667	10.2	77	5.6	4.24	13	72	10.1	100	3.7	100	131	5.1	0	0	0	0	0	1	22	1
1	60.0266	3	82.4375	105.111	66.2778	9.5	82	7.3	4.02	7	11	8.3	100	0.8	99	137	4.1	0	0	0	0	0	0	365	0
1	68.271	1	86.72	104.2	57.12	12.2	163	17.9	3.98	13	23	7.8	95	1	72	137	3.4	0	0	0	0	1	0	273	0
0	58.3559	1	83.1667	101.058	60.9423	9.5	101	14.3	2.98	11	14	8.3	104	0.6	92	138	4.3	0	0	0	0	0	0	365	0
0	91.2108	1	88	110.833	61.8333	10.1	361	15.7	3.45	14	23	8.3	107	1.2	145	142	3.8	1	0	0	1	0	0	14.4	1
0	53.4222	1	97.2	99.2857	61.6286	10	163	11.5	3.5	11	6	6.4	99	0.3	159	141	3.1	0	0	0	0	0	0	365	0
1	37.9138	1	78.4074	120.917	71.375	7.1	22	0.1	2.58	12	56	8.6	101	1.5	146	138	3.6	0	0	0	0	0	0	365	0
0	81.0579	1	85.9583	102.233	57.8333	9.5	230	3.2	4.28	12	14	7.9	104	0.9	88	131	4.2	0	0	0	1	1	0	365	0
0	85.3329	1	60.68	121.792	42.8333	7.7	152	6.6	3.27	13	29	7.5	104	1.2	87	137	5	0	0	0	0	1	1	1293.4	0
0	89.0477	1	88.36	140.68	61.16	10.4	273	10.1	3.9	14	6	8	96	0.5	106	135	2.5	0	0	1	0	0	0	32.5	0
0	26.7366	2	92.1071	110.25	64.1786	10.8	425	29.9	4.69	12	13	8.4	104	0.9	151	138	4	0	0	0	1	1	0	365	0
1	84.3311	1	84.9167	108.417	43.75	7.4	81	15.1	2.59	13	16		104	1	137	135	3.9	1	0	0	0	0	0	25.6	1
1	49.6351	2	78.7241	114.167	71.1667	8.2	175	5.8	3.14	6	83	7.7	103	5.4	92	129	4.6	0	0	0	0	0	1	365	0
0	51.6175	1	64.1786	107.208	52.8333	9.8	147	5.2	3.28	10	9	7.8	102	0.6	102	134	3.1	0	0	0	0	0	0	365	0
1	52.2729	2	81.4138	119.5	69.8077	12.6	216	11.1	4.5	11	23	8.5	107	1.4	139	139	3.9	0	0	1	0	0	0	365	0
0	74.8481	1	83.3704	95.7826	45.4348	11.7	135	24.6	4.42	13	15	7.7	106	0.6	89	139	3.4	0	0	0	0	0	0	365	0
0	55.2111	1	106.269	113	66.8021	11.2	169	5.3	3.8	15	18	8.1	95	0.7	122	138	3.5	0	0	0	0	0	0	290.3	0
1	78.9684	1	81.0714	122.808	49.6538	11.3	317	29.3	3.84	12	57	9	103	1.5	146	141	5.3	0	1	0	1	1	1	365	0
0	47.2074	1	88.2308	107.353	63.3529	11.3	287	7.2	3.92	13	3	8.4	98	0.5	71	134	4	0	0	0	0	1	0	365	0
0	86.2525	1	92.4643	126.385	66	7.7	202	6.9	3.18	11	19	8	99	0.7	115	135	3.6	0	0	0	0	1	0	2720.6	0
0	55.48	3	78.6176	96.4412	65.5294	14.4	204	12.7	4.21	8	11	8.5	98	0.4	133	135	4.1	0	1	0	1	1	0	365	0
0	57.0339	1	102.04	97.5	62.0385	9.6	67	0.6	2.72	7	5	7.2	97	0.4	138	129	2.2	0	0	0	0	0	0	6.3	1
0	59.9796	1	82.2917	115.13	64.8696	7.1	102	148.8	2.7	18	58	7.3	107	2	92	135	5.5	0	0	0	1	0	1	645.2	0
0	43.2038	3	105.2	108.042	71.7917	10.8	268	3.9	4.09	7	7	9.1	94	0.6	109	142	4.6	0	0	0	1	0	0	16.3	1
0	85.223	2	63.5	158	63.8	7.2	109	11.8	3.32	18	140	7.5	105	6.1	69	140	5.1	0	0	0	0	0	1	365	0
0	84.3764	1	71.7826	125.545	57.3182	10.5	448	9.3	3.44	11	14	8.5	91	0.5	126	128	4.6	0	0	0	0	0	0	104.3	0
0	53.9658	1	59.625	133.417	62.0833	11.1	256	7.6	4.06	16	52	9.3	94	2.8	118	133	5.1	0	0	0	0	1	1	603	0
0	85.0237	2	51.8	137.2	52.88	6.6	276	9.7	3.44	15	19	8.7	95	1	281	133	3.8	0	0	0	0	1	1	365	0
0	41.1742	1	86.2077	144.649	86.5135	5.8	46	14.1	2.14	15	28	7.1	98	2.5	95	132	4.5	0	0	0	0	0	0	365	0
0	71.3151	3	73.4074	127.086	61.8448	11.7	304	9.3	3.69	9	9	8.7	97	0.7	82	136	2.7	0	0	1	1	0	0	365	0
1	65.9445	2	99.625	127	61.2	10.2	118	4	2.89	10	9	7.7	99	0.8	73	132	4.2	0	0	0	0	0	0	21	1
0	72.3205	1	75	117.417	57.5833	6.3	117	9.8	2.28	16	43		103	1.4	119	135	4.9	0	0	0	0	0	1	365	0
0	53.9547	3	99.4783	115.13	66.2174	7.5	254	16.7	2.65	9	3	7.4	98	0.4	138	133	3.7	0	0	0	0	0	0	365	0
1	33.7055	2	98.28	122.708	74.9167	15	216	7.9	5.3	10	12	8.5	105	1.1	122	138	4.2	0	0	0	0	0	0	365	0
1	42.4918	3	103.2	117.077	58.3077	7.7	91	8.7	3.26	7	21	7.4	88	0.5	112	132	5.2	0	0	0	0	0	0	365	0
1	78.1716	1	96.5333	90.3333	59.7556	9.5	213	12	3.11	12	40	9.1	102	1.9	77	138	4.3	0	0	0	1	0	1	24.4	1
0	48.3192	3	74.75	151.583	60.1667	7.5	178	10.7	2.73	16	91	9.4	98	9.2	99	137	4.1	0	1	0	0	0	1	365	0
0	57.9879	1	115.615	119.269	80.1923	6.1	10	37.4	1.72	17	19	7.9	105	0.7	97	139	3.7	0	0	0	1	0	0	38.2	0
0	67.1528	1	101.042	108.333	64.5833	6.1	75	3.3	1.76	8	9	7.5	102	0.5	89	133	3.3	0	0	0	0	0	0	64.9	0
0	28.1325	2	82.8846	124.85	70.2	8.4	118	7.2	2.99	16	15	7.2	85	3.5	74	122	4	0	0	0	0	1	1	365	0
1	65.8619	1	90.8537	97.1515	57.9394	7.3	73	7.8	2.2	13	29	8.7	110	1.5	101	139	4.7	0	0	0	1	0	0	12.1	1
1	75.7387	1	78.1154	113.6	50.32	9.3	161	13.1	4.37	15	8	6.7	102	0.3	105	135	4.1	0	0	0	1	0	0	107.2	0
1	72.4203	1	108.125	110.417	74.5833	11.4	158	15.5	4.14	22	50	7.7	99	4.5	15	137	4.1	1	0	0	0	0	1	4.1	1
1	59.1834	1	83.0385	129.031	65.7188	12.2	104	14.8	4.2	13	17	8	103	0.7	77	138	3.7	0	0	0	1	0	0	365	0
1	60.6336	1	71	118.167	57.2917	12.9	200	7.2	4.06	14	12	8	105	1	118	138	3.9	0	0	0	0	0	0	365	0
0	53.8679	3	114.206	134.15	65.75	8.5	152	15.9	3	21	50	8.8	88	9.8	155	131	4.5	0	0	0	1	0	1	365	0
0	55.3689	1	84.7097	103.034	67.5517	6.4	75	16.7	3.36	3	26	6.1	114	1.8	115	135	3.3	0	0	0	0	0	0	6.7	1
1	69.1643	1	78.6667	110.5	56.3871	9.6	121	21.3	3.23	9	17		106	0.9	144	139	4.6	0	0	0	0	0	0	365	0
0	48.7303	1	56.6061	102.467	49.2333	8.8	77	5.5	2.86	10	19	9.4	90	1.7	137	126	5.6	0	0	0	0	0	0	228	0
1	40.8811	3	70.0417	117.458	60.625	8.6	382	12.4	2.89	12	32	8.9	98	2.1	115	134	5.1	0	0	0	0	0	0	365	0
1	52.2856	2	110.48	117.13	76.7826	7.6	217	8.7	2.97	13	8	5.7	74	0.4	152	136	2.6	0	0	0	0	1	0	156.1	0
0	40.3715	3	101.08	106.625	58.2917	7.6	30	12.3	2.38	14	30	7.7	96	1.1	133	131	3.2	0	0	0	0	0	0	16.3	1
0	83.557	1	63.2222	130.08	43.72	10.4	416	23.4	3.29	12	21	8.6	97	0.8	118	137	3.8	0	0	0	1	0	0	19.6	1
1	58.1471	1	55.2	114.308	59.1538	14.3	256	12.8	5.19	10	19	8.6	100	0.9	215	139	4.1	1	0	0	0	1	0	365	0
0	54.8534	1	114	94.6452	64.8871	7.8	242	7.4	3.6	12	6	8.5	100	0.4	75	134	3.6	0	0	0	0	0	0	155	0
1	85.0134	1	99	98	57.9167	8.8	55	4.2	2.87	10	25	7.4	101	0.9	118	131	3.6	0	0	0	0	0	0	365	0
1	58.7533	2	86.1111	144.08	71.16	9.7	181	13.2	3.42	18	63	8.2	101	4.8	83	138	4.1	1	1	0	0	0	1	365	0
0	71	1	69.2143	109.578	53.9688	6.6	135	11.1	2.44	6	17	8.1	105	0.7	50	132	4.4	0	0	0	1	0	0	220.6	0
0	33.4855	3	87.12	97.28	57.8	7.9	121	15.9	2.18	14	35	8.6	99	1.5	113	135	3.7	0	0	0	0	0	0	365	0
0	68.8112	1	96.6538	106.76	63.08	12.6	115	10.3	4.23	8	11	7.7	108	0.5	130	137	3.6	0	0	0	0	1	0	365	0
1	67.9053	1	54.7736	117.846	65.2115	15.3	196	15.7	4.72	12	23	8.2	103	1	141	136	3.4	1	0	0	0	0	0	365	0
0	77.4925	1	72.0714	123.5	56.6053	8.9	164	9.6	3.55	9	12	9	104	0.6	85	137	3.8	0	0	0	0	1	0	365	0
1	52.8926	3	120.185	104.833	63.4167	11.6	153	8.5	4.2	16	9	6.9	110	0.9	394	138	4.8	0	0	0	0	1	0	365	0
1	86.4764	3	96.08	111.808	48.5385	9.4	240	24.8	2.81	9	40	7.3	107	0.9	125	144	3.6	0	0	1	0	0	0	4.1	1
0	76.7938	1	103.464	110.5	55.8929	5.6	16	0.7	2.16	13	25	7.8	101	0.5	100	135	2.8	1	0	0	0	0	0	8.9	1
1	45.665	3	87.1471	115.243	72.0541	7.9	127	7.2	2.93	14	25	7.7	113	1.6	115	145	3.4	0	0	0	0	0	0	3.1	1
1	61.8588	1	111.359	93.0541	50	8	186	4.8	2.93	15	77	7.7	104	1.9	147	135	4.1	0	0	0	0	1	1	31.6	0
0	51.9415	1	117.065	104.892	58.1351	7.2	248	4.3	2.36	12	9	7.2	101	0.8	100	137	4.2	0	0	0	0	0	0	365	0
1	60.1063	1	110.125	111.62	57.4	8.4	83	4.4	2.94	13	37	8.5	100	1.2	345	133	5.8	0	0	0	1	1	0	272.1	0
1	85.3092	1	73.5556	102.88	60.48	9.5	152	14.9	3.53	10	27	7.5	95	1.2	110	128	3.1	1	1	1	0	0	0	6.9	1
0	85.9503	3	66.7826	138.107	54.5714	6.9	144	8.5	2.21	9	25	7.5	108	2.1	99	138	3.7	0	0	1	0	0	1	365	0
1	88.0773	3	81.75	108.958	51.6667	5.9	20	125	1.58	11	33	9.3	102	1.6	127	140	3.4	1	0	0	0	0	0	8.7	1
1	66.038	1	80.1333	105.154	69.4615	9.4	255	9.6	3.32	13	41	7.9	118	0.6	97	146	4.2	0	0	0	1	0	0	365	0
1	67.8104	1	97.9667	111.548	65.4516	10.9	180	14.3	3.98	10	16		102	0.8	138	137	4	0	0	0	1	0	0	365	0
0	75.189	3	64.2581	122.447	47.7872	6.9	43	6.3	2.47	19	102	8.8	89	2	97	144	2.8	0	0	0	1	0	0	365	0
1	67.1677	1	101.16	102.72	69.56	7.3	84	0.3	2.49	9	39	11.7	100	2.3	87	134	3.8	0	0	0	0	0	0	22.7	1
1	54.1304	1	76.2857	117.643	66.7143	10.9	238	6.3	3.6	7	27	7.4	100	0.9	76	122	4	0	0	0	0	1	0	365	0
0	71.4145	1	79.1481	151.889	46.8148	8.8	100	5.8	2.91	12	42	7.2	101	3.1	144	137	3.8	0	1	1	0	1	0	365	0
0	36.1195	1	97.8077	165.333	83.4333	6.1	33	18.3	2.12	12	34	7.3	98	2.8	96	130	4.2	0	0	0	0	0	0	365	0
0	92.1899	1	74.4545	134.595	58.8333	10.2	273	13.8	3.46	7	22	7.9	97	0.5	101	135	3.3	0	0	0	1	0	0	13.2	1
0	71.0069	3	105.875	95.6667	68.25	12.1	173	19	4.08	14	31	8.7	99	1.8	131	130	3.7	0	0	0	0	0	1	85.2	0
0	82.3771	3	84.44	92.28	55.12	15.4	205	25.5	6.91	17	28	8.7	103	1.2	101	137	3.8	0	0	0	0	0	0	19.2	1
0	56.8265	1	102.805	111.857	64.4571	10.1	314	14.8	3.46	16	18	8.1	99	0.7	137	139	3.2	0	0	0	0	1	0	365	0
1	82.9995	3	90.7931	108.759	58.4483	12.2	533	18.1	4.39	15	24		93	0.6	148	133	4.6	0	0	1	0	0	0	25	1
0	84.0899	3	90.0714	116	55.5606	7.6	136	14	2.6	11	10		107	0.7	155	138	4	0	0	0	0	0	0	365	0
1	77.9722	1	87.2105	129	78.3333	8.1	239	9.4	3.15	14	23	6.8	98	1	161	135	4.4	0	0	0	0	1	0	365	0
0	82.4551	1	72.5556	93.5902	39.2787	8	314	11.1	2.54	16	25	8.5	99	0.7	118	138	4.3	0	1	0	1	0	0	11.6	1
1	77.9117	1	92.7037	107.4	48.88	10	242	13.8	3.51	9	13	8.6	98	0.8	98	130	4	0	0	0	0	0	0	365	0
0	68.667	3	92.6154	116.966	58.8621	6.8	130	7.8	2.9	15	8	8.1	102	1.3	131	140	2.8	1	0	0	0	1	0	8.2	1
0	51.5531	1	88.8462	143.96	84.04	10.3	335	13.7	3.51	12	11	8.7	100	0.5	129	141	3.2	0	0	0	0	0	0	365	0
0	63.1426	1	117.44	117.375	83.6667	10	180	16.8	2.91	14	16	7.8	102	0.6	110	135	3.4	0	0	0	1	0	0	14.9	1
1	78.4455	2	76.1923	125.84	72.84	13.3	92	10.3	6.14	3	15	8.7	101	0.8	74	140	3.8	1	0	1	1	1	0	365	0
1	62.7964	1	65.64	150.167	61.1667	7.4	205	5.3	2.91	15	30	8.3	112	2.3	129	145	4.3	0	0	0	0	0	1	365	0
1	56.8146	1	78.5769	105.24	52.92	8	51	14.7	2.43	11	20	7.8	99	1.5	155	131	3.9	0	0	0	0	0	0	70	0
1	53.2298	1	85.5	152.259	63.7037	7	42	2.6	2.03	16	66	10.4	114	2.1	105	152	4.1	0	0	0	0	0	0	20.2	1
1	50.387	2	84.087	106.292	52.5833	6.2	59	3.2	2.21	8	79	8.8	107	5.4	94	141	4.6	0	0	0	0	1	1	365	0
0	85.6478	1	76.2333	116.812	49.3125	6.8	147	10.9	2.34	7	14	7.8	107	0.6	155	137	4.4	0	0	1	0	0	0	365	0
0	56.5608	1	97.72	111.79	72.29	9.8	236	8.6	4.13	7	13	7.2	110	1.1	116	142	3	0	0	1	0	0	1	365	0
0	54.7084	3	79.6154	136.917	80.7083	7.6	80	6.5	2.93	12	36	8.1	103	1.8	200	142	4	0	0	0	1	1	0	365	0
0	57.6287	1	85.3333	125.25	59.6458	11.2	217	7.1	3.94	11	15	8.1	107	1.2	85	138	4	0	0	0	0	0	1	408.3	0
1	35.7004	1	119.4	117.032	69.6129	6.4	50	24.4	2.17	16	82	9.2	87	1.8	113	131	3.3	0	0	0	0	0	0	365	0
1	83.8679	1	69.0909	127.65	71	13.4	246	8	4.58	7	17	8.4	105	0.6	83	138	3.6	0	0	0	0	0	0	365	0
1	69.9136	3	62.25	117.957	73.5652	10	66	9.7	4.59	10	17		102	0.9	135	137	4	1	0	1	0	0	0	365	0
1	45.5997	1	128.64	123.542	77.625	10.3	133	9.2	3.58	3	9	4	100	1	59	131	3.6	0	0	0	0	0	0	365	0
1	61.4578	1	68.7241	117.929	77.3929	11.9	122	5.4	4.13	12	9	8	95	0.6	106	126	3.1	0	0	1	0	0	0	365	0
0	72.0912	1	88.6154	150.82	63.66	7.8	206	14.1	2.59	10	13	7.5	99	0.6	128	134	3.3	0	0	0	0	0	0	365	0
0	97.8805	1	79.2083	88.9565	43.2174	8.5	230	7.1	2.66	18	41	8.1	89	3.2	90	129	4.1	0	1	0	0	1	1	66.9	0
0	71.0164	1	76.2432	123.267	59.2667	8.4	62	2.9	3.97	10	10	8.1	100	0.6	132	136	3.7	0	0	0	1	0	0	365	0
0	80.6488	3	92.6522	123.667	67.8542	9.6	127	9.8	3.22	10	18	7.5	108	0.8	151	137	3.9	1	0	1	0	0	0	365	0
0	90.8545	1	89.2593	167.96	64.36	6.9	90	11.1	2.98	11	15	8	105	0.9	77	136	3.5	0	0	0	0	0	0	1183.3	0
0	64.6088	1	87	124.714	43.8571	7.5	40	9.3	2.9	9	14	7.3	102	0.7	123	136	3.9	0	0	0	1	0	0	365	0
1	61.2218	3	77.1613	108.085	45.3293	7	53	2.3	2.49	10	16	7.5	93	1	156	129	3.9	1	1	0	1	0	0	365	0
1	86.0212	1	73.9259	124.103	49.8621	8.9	83	7.9	2.73	9	27	7.4	108	1.4	119	137	4.2	1	0	0	0	1	1	1658.6	0
1	29.2485	3	80.3043	127.783	71.1304	17.6	218	8	6.95	9	9	9.6	93	0.7	113	136	4.3	0	1	0	0	1	0	365	0
1	54.6617	1	61.8519	108.827	71.8846	11.6	211	9.4	4.04	14	21	8	97	1.4	136	137	2.8	0	0	0	0	0	0	2.3	1
1	58.5674	1	73.84	122.92	75.04	14.6	182	5.5	5.27	11	24	8.9	97	1	327	136	4.4	0	0	0	0	1	1	39.9	0
1	60.1502	3	72.2083	129.083	87.75	9.3	139	6.7	3.68	17	39	9.2	106	1.5	146	145	3.9	1	0	0	0	1	0	365	0
0	78.1335	3	69.5	107	61.5	8.3	197	9.2	3.31	14	36	7.4	103	2	73	133	3.4	0	0	0	0	0	0	365	0
1	74.2516	3	66.32	109.036	47.7143	8.8	283	21.8	2.57	17	33	8.1	103	1.3	82	140	3.9	0	0	0	1	0	0	365	0
1	84.021	3	80.5714	131	85.4286	12.9	182	13.7	3.83	20	19	9	103	0.7	94	141	3.3	0	0	0	0	0	0	3.3	1
0	82.1573	1	69.6296	131.593	49.8889	9.3	186	6.4	3.1	13	11	8.5	102	0.6	143	137	3.8	0	0	1	0	1	0	8.8	1
1	41.491	1	72.65	139.65	58.8	10	222	10.4	4.37	8	18	8.1	97	1.3	120	136	4	0	0	0	0	0	0	365	0
0	79.1608	1	65.4231	110.52	43.16	10.3	210	7.3	3.21	10	15	8.4	96	0.5	196	136	4	0	0	0	1	0	0	401.3	0
1	67.7632	3	107.792	154.783	82.7391	11.5	162	10.2	3.61	10	10	5.9	102	0.5	134	133	3.8	0	0	0	0	1	0	2275.3	0
1	52.5038	1	77.087	111.46	61.1	10.6	132	6.2	3.31	9	10		105	0.9	125	138	4.3	1	0	0	0	0	0	365	0
1	73.8494	1	92.069	108.422	50.9219	8.3	211	5.2	3.23	11	34	7.4	95	1.3	94	135	3.9	0	0	0	0	0	0	365	0
0	58.3142	2	85.12	140.294	83.4706	12.1	225	15.3	5.55	11	8	8.3	102	0.6	94	140	3.8	0	0	0	1	0	0	365	0
1	91.4209	3	66.625	134.143	65.6429	10.4	197	7.7	3.72	11	13	8.2	100	0.7	110	137	4.3	0	0	0	0	0	0	365	0
0	76.4181	1	90.3846	113.217	52.2609	8.3	252	6	2.79	15	8	7.6	95	0.8	513	131	3.4	0	0	0	0	1	0	1427	0
1	80.4183	3	117.583	137.513	59.9231	6.9	160	12.3	2.44	14	30	8.1	96	2.6	109	131	4.3	0	1	1	0	0	1	102.3	0
0	29.5852	1	91.7826	117.381	64.9524	9.5	185	2.5	3.9	12	10	7.2	98	0.8	90	133	3.6	0	0	0	0	0	0	365	0
0	61.4569	3	68.8214	116.571	56.381	9.8	219	5.5	3.38	15	62	8.2	111	1.4	93	136	4.5	0	0	0	0	0	0	23.6	1
0	71.0842	1	85.64	115	62	7.5	143	9	3.12	13	6	8.1	93	0.4	118	139	3.2	0	0	0	0	1	0	174.9	0
0	77.8633	1	72	103.913	53.1304	9.1	158	10.5	2.99	6	11		107	0.4	136	136	4	0	0	0	0	0	0	365	0
1	84.2001	1	98.6538	132.25	67.4583	8.8	150	11.1	2.99	20	25	8.3	96	1.9	69	133	4	0	0	0	1	0	0	365	0
1	72.1411	1	91.5652	107.261	63.2609	7.9	38	6.9	3.14	8	18	8.6	104	1.1	81	136	4.2	0	0	0	0	0	0	365	0
0	36.3337	1	92.7021	105.822	55.7778	10.5	440	40	3.69	17	19	8	99	0.7	122	137	3.9	0	0	0	0	0	0	365	0
1	79.5409	1	110.355	111.71	66.0323	7.2	108	9.9	2.87	7	30	7.4	102	0.6	120	136	4	1	0	0	1	0	0	365	0
1	84.2623	1	93.4615	111.16	68.2	8.7	85	61.7	2.77	14	38	7.7	100	1.5	101	132	4	1	0	0	1	0	1	2.2	1
0	78.2027	1	96.3333	101.222	66.7778	11	136	6.9	3.57	17	23	7.6	104	0.7	107	135	3.7	0	1	0	1	0	0	365	0
0	73.4396	1	93.9167	150.111	93.8889	13.6	228	7.7	4.17	16	6	8.7	111	0.7	118	147	3.1	0	0	0	0	0	1	97.3	0
1	65.3206	3	82.5	103.036	59.4286	12.9	188	11.5	4.19	12	19	7.6	99	1.2	119	131	5.4	0	0	0	1	0	0	365	0
1	67.493	1	67.6552	112.609	50.4531	8.6	25	13.2	2.64	9	61	9.2	103	1.3	110	132	4.8	0	1	0	0	1	1	4	1
0	51.5777	3	89.1852	156.667	78.1852	9.9	235	15.7	4.15	14	16	7.7	108	1	226	140	3.9	0	0	0	1	0	0	365	0
0	70.6094	3	75.2963	156.304	54.8929	8.1	192	11.4	2.81	9	24	9.9	100	1.2	159	130	4.7	0	0	1	0	0	1	504.9	0
1	53.1897	1	87.2333	120.963	64.4074	11.4	246	8	3.5	12	13	8	100	0.6	109	134	3.8	0	0	0	0	0	0	192.7	0
0	67.3992	1	85.1905	103.5	71.6	7.6	219	11.7	2.84	10	9	8.5	94	0.7	115	132	3.1	0	0	0	1	0	0	25	1
0	48.6456	3	112.121	101.078	54.4569	9.5	195	11.6	3.83	12	15	7.2	106	0.8	166	135	4.1	1	0	0	0	0	0	365	0
1	61.7462	2	88.7857	171.286	80.0714	10.8	232	7.9	3.86	12	35	8.9	99	6.9	117	136	4.4	0	0	0	0	0	1	365	0
1	86.6901	3	82	103.268	52.2857	7.7	491	36.9	3.66	9	10	7.7	104	0.6	89	138	4	1	0	0	1	0	0	365	0
1	82.9516	1	67.9545	109.136	49.6818	10.7	191	14	3.44	10	20		102	1.2	141	134	5.1	0	1	0	0	0	0	365	0
1	43.9208	1	113.04	141.2	80.16	12.8	225	10.1	4.72	13	17	8.1	104	1	119	137	4.3	0	0	0	0	0	0	365	0
1	75.6374	3	82.4	121.371	56.7742	9.6	185	8.4	3.27	11	27	8.2	100	1.3	122	133	4.6	0	0	0	1	0	0	365	0
1	67.4453	1	61.3103	116.097	63.3871	12.1	126	13.4	3.78	14	14	8.7	108	0.8	155	144	3.4	0	0	0	0	0	0	365	0
0	77.6697	3	100.63	96.3704	58.963	13.9	141	3.7	4.89	10	17	8.3	103	1.2	102	133	4	0	0	0	0	0	1	365	0
1	73.321	1	96.625	116.1	69.1333	9.2	168	14.1	2.92	14	19	9.2	94	0.8	105	128	4.1	0	0	0	0	0	0	365	0
1	92.836	1	76.1584	108.385	56.9257	11.3	82	182.2		9	16	7.4	109	1.1	175	137	4.8	1	0	0	0	0	1	293.5	0
0	63.7056	1	102.333	125.923	64.8846	10.2	195	11.9	3.88	17	10	8.2	103	0.7	192	140	4.2	0	0	0	0	1	0	365	0
0	70.2804	1	73.5769	125.56	68.92	14.2	289	26.2	4.37	13	12	9.2	103	0.8	193	142	3.9	0	0	0	0	0	0	8.3	1
0	91.6788	1	87.0882	125.69	55.1034	11	120	13.6	3.67	11	23	7.4	115	1.1	116	145	2.8	0	0	0	0	1	1	365	0
0	65.5197	1	89.1923	106.375	44.25	8	179	11	2.77	12	34	6.8	113	1.4	127	142	4.3	0	0	0	0	0	1	15.2	1
1	86.2714	1	73.3158	128.739	44.6522	9.7	176	12.2	3.14	10	45	7.4	119	1.4	131	146	4.3	0	0	1	0	1	0	446.2	0
0	77.4873	2	93.1786	163	90.5357	9.2	364	11.5	3.6	13	17	8	110	0.7	161	143	3.4	0	0	1	0	0	0	386.1	0
0	52.9931	2	97.8846	105.37	63.6667	12.3	269	11.1	4.61	14	11	8.7	97	0.6	186	133	3.9	0	0	0	1	1	0	365	0
1	75.3645	1	81.5789	143.205	79.3077	5.9	135	5.5	2.11	16	94	8.3	106	7.3	98	140	3.9	0	0	0	0	0	1	365	0
0	87.2586	1	96.7674	115.837	49.9302	11.7	238	12.8	4.03	12	16	8.2	99	0.6	113	135	3.4	0	0	0	0	1	0	186.5	0
0	79.5578	2	62.2857	125.107	58.1071	7.5	111	11	2.47	12	9	7.8	113	0.6		144	4.7	0	0	0	1	0	0	365	0
1	69.5629	2	122.065	112	61.1935	8.6	71	4.8	3.21	14	32	7.3	92	4.6	153	132	4.5	0	0	0	0	1	1	365	0
0	57.0437	3	97.36	106.48	65.72	11	39	2.9	3.48	10	30	8.1	105	1.1	89	133	3	0	0	0	0	0	0	365	0
0	91.5481	1	64	144.692	74.2308	11	162	5.6	3.81	16	34	8.7	101	2	89	141	3.1	0	0	0	0	0	1	142.7	0
0	36.4977	3	83.125	102.22	62.82	7.8	114	14.8	2.42	11	13	7.1	108	0.9	96	138	4.2	0	0	0	0	0	0	365	0
0	49.3585	1	69.878	159.198	59.3256	8	139	6.6	2.32	18	50	8.7	105	3.7	108	140	3.9	0	0	0	0	0	1	365	0
1	65.124	1	99.72	123.96	69.88	6.8	9	0.1	2.16	12	27	6.2	108	1.1	172	136	3.9	0	0	1	0	0	0	192.4	0
0	37.653	3	99.0385	107.462	55.5385	8.1	183	18.1	3.64	13	14	7.3	103	0.9	77	139	4.1	0	0	0	0	0	0	365	0
1	51.0602	1	72.913	113.714	66.7143	13.3	308	10.3	4.54	14	20	9.7	99	0.9	163	138	4.6	0	0	0	1	1	0	365	0
0	95.0057	1	74.05	119.632	54.3158	8.3	323	9	3.12	16	29	8.6	99	1.4	113	133	4.7	0	0	0	1	0	1	776.9	0
0	68.9921	1	80.1765	134.088	63.2647	12.5	256	9.3	3.95	12	12	8.7	98	0.7	107	134	3.8	0	0	1	0	0	0	365	0
0	79.2798	1	81.04	128.435	67.8696	7.6	155	4.4	2.45	12	10	8.7	105	0.9	90	135	4.2	0	0	0	0	1	0	365	0
1	84.7385	1	67.2188	91.4444	50.1481	8.7	105	5.4	2.87	9	22	6.4	108	0.6	82	142	3.1	0	0	0	0	0	0	7.2	1
0	71.4679	1	105.3	109.4	57.2333	6.3	69	7.2	2.89	7	18	6.5	107	0.5	135	137	4.6	1	0	0	1	0	0	8.5	1
1	76.0619	1	91.9615	140.75	81.1	11.5	91	11.1	3.64	8	17	8.5	109	0.8	82	144	4.1	0	0	1	0	0	0	73.9	0
1	59.5363	1	103.154	128.96	73.28	11.2	74	8.3	4.18	13	92	8.7	115	1.6	159	143	3.7	0	0	0	0	1	0	8.1	1
1	28.2649	1	131.4	125.917	79	12.6	266	12	3.66	10	3	7.9	99	0.6	104	135	3.4	0	0	0	0	0	0	365	0
1	79.6909	1	73.6522	119.909	65.8182	9.1	91	10	2.94	11	16	8.3	110	1	128	139	4.7	0	1	0	1	0	0	365	0
0	64.4906	1	95.5556	113.453	50.7547	4.3	292	9.5	2.07	10	16	6.8	90	0.5	102	132	3.4	0	0	0	0	0	0	365	0
1	80.3142	1	74.6087	108.579	54.8947	9.9	126	9.2	3.41	15	29	7.7	111	1.4	134	139	4.3	0	0	0	0	0	0	192	0
0	76.3563	1	83.2917	106.655	53.7931	11.2	181	4	3.64	12	9	7.1	106	0.9	163	134	4	1	0	0	1	0	0	1819.1	0
0	69.1202	1	72.1852	103.615	68.9615	7.3	333	14.7	2.77	9	7	8	98	0.6	118	136	3.2	0	1	0	0	0	0	365	0
0	79.9343	1	97	122.524	61.1905	12.4	289	17.6	4.1	14	18	9.4	95	0.8	149	136	3.6	0	0	0	0	0	0	365	0
0	68.4704	1	102.96	129.88	85.88	12.1	261	11.4	4.11	11	10	8.6	107	0.6	179	141	3.8	0	0	0	1	0	0	365	0
0	91.3117	1	72.3438	117.967	56.2667	9.6	49	11.4	3.5	12	26	7.4	103	1.3	129	138	3.9	1	1	0	0	0	0	2.1	1
0	26.673	1	87.0385	108.4	65	6.8	31	3.7	1.93	16	27	8.7	90	0.3	206	133	3.4	0	0	0	0	0	0	26.2	1
0	50.2214	2	85.2727	122.864	68.2727	12.2	245	13.4	4	11	15	9.1	102	1	123	141	3.3	0	0	1	0	0	0	365	0
0	45.0931	3	100.471	124.867	77.1333	8.5	74	8	3.63	10	23	6.2	104	1.3	101	135	3.3	0	0	0	1	0	0	365	0
1	51.2269	3	93.2963	103.667	61.6	13.8	269	14.9	4.73	15	15	8.3	105	0.8	116	138	4.5	0	0	0	0	0	0	365	0
0	79.5996	1	86.6538	129.808	76.8846	10.4	168	6.1	3.46	10	18	8.7	97	0.9	97	138	4.1	0	0	1	1	0	0	365	0
1	79.0092	1	102.56	118	74.3333	8.3	153	6.4	2.85	15	49	7.3	99	2.1	100	132	4.5	0	0	0	1	0	0	606.4	0
1	82.4039	3	72.2143	105	60.4483	10.8	153	13.7	3.7	13	16	7.5	104	1.2	169	136	3.6	1	0	1	0	1	0	7.4	1
0	81.4656	1	89.8462	126.64	53.96	8.6	156	5.9	3.17	10	17	7.8	96	0.8	111	129	3.9	0	1	0	0	1	0	80.6	0
0	59.7338	1	85.16	115.292	57.75	8.7	218	15.1	2.44	17	34	9.1	102	1.5	124	135	3.7	0	1	0	0	0	0	365	0
1	35.2127	2	101.778	188.614	96.9545	7.6	204	9	3.31	23	94	9.2	95	17.7	79	137	5.1	0	0	0	1	0	1	365	0
1	64.6269	3	92.5517	144.37	74	9.1	143	5.6	3.46	19	35	7.6	111	1.4	165	147	2.7	1	0	0	0	1	1	21	1
1	96.7274	2	87.04	125.818	57.0455	7.8	259	12.2	3.01	15	69	8.9	103	2.1	131	144	4.8	0	0	1	0	0	1	25.7	1
1	88.2883	1	85.28	102.76	45.92	9.3	102	5.3	3.03	15	19	7.3	103	1.1	66	139	3.6	0	0	0	0	0	0	5.2	1
1	24.2608	1	110.957	126.235	60	7.7	310	15.3	3.31	12	12	8.8	91	0.7	116	137	3.7	0	0	0	0	0	0	365	0
0	85.9854	3	101.56	134.4	78.64	11	286	9.8	3.71	14	25	8	89	0.8	118	128	4.6	0	0	0	0	0	0	365	0
1	56.5743	3	102.639	98.7778	59.8889	8.1	86	3.8	2.82	11	25	7.6	104	0.8	129	135	3.9	0	0	0	0	0	0	113.1	0
1	26.9407	1	121.571	99	66.619	16.1	89	15.4	5	15	27	7.7	100	1.8	109	134	4.1	0	0	0	0	0	0	365	0
1	61.1715	1	79.84	117.25	63.8333	8.8	59	13.1	2.37	14	83	10.9	109	0.2	118	149	3.6	0	0	0	0	0	0	12.3	1
1	56.0178	3	67.2162	103.027	52.027	10	136	15.5	3.34	12	23		104	1.5	143	136	3.4	0	0	0	0	0	0	365	0
1	78.9963	1	86.8542	107.205	65.1818	7.2	70	8.1	2.85	9	50	6.7	111	1.1	119	140	4.2	0	0	0	0	0	1	83.1	0
0	89.8606	1	62.5333	97.1667	57.6	9.9	264	12.9	3.61	15	13	7.9	99	0.7	98	136	3.7	0	0	1	0	0	0	22.2	1
0	91.9544	1	105.64	116.087	76.3043	10.8	235	9.3	3.51	13	11	8.3	80	0.5	94	114	4.3	0	0	0	0	0	0	365	0
0	42.479	1	107.533	97.5357	60.9643	12.4	35	22.4	4.26	12	30	7.6	99	0.9	200	132	4	1	1	1	0	1	0	365	0
1	71.5033	3	72.1111	112.559	49.9706	7.4	177	13.1	3.92	8	17		101	1.1	90	128	3.9	1	0	0	0	1	0	365	0
1	80.7977	1	64.1071	115.552	57.7586	8.7	124	13.6	3.03	9	25	8.1	105	1.4	106	133	5.2	0	0	0	0	0	1	365	0
1	66.4468	1	71.8462	125.542	74.2083	12.9	30	3.2	3.94	13	22	8.4	106	1	109	143	4.1	0	0	0	0	0	0	365	0
0	41.1449	1	90.6579	161.059	90.7941	9.1	72	8.6	3.01	18	15	7.2	104	3.2	66	140	3.4	0	0	0	0	0	1	1427.8	0
0	78.2859	1	72.75	102.438	50.75	10.5	313	8.5	3.32	14	18	8.8	101	0.7	96	138	3.5	0	0	0	1	0	0	220.5	0
1	58.2856	2	79.96	119	67.8	12.8	155	3.9	4.73	13	11	8.1	96	1	88	135	4	0	0	0	0	0	0	365	0
0	76.9897	1	84.3846	121.72	60.36	7	11	4.1	2.29	15	86	8.4	97	3	124	133	5.2	0	0	0	0	0	1	928.5	0
0	84.3506	1	71.5769	175.48	80	11.5	396	13.1	3.99	17	36	8.3	101	1	87	138	4.2	0	0	1	0	0	0	1062.9	0
1	89.3321	1	93	104.171	53.3902	9	177	9.5	3.37	12	31	8.5	105	1.8	77	141	3.8	0	1	1	1	0	1	5.1	1
0	20.2993	1	92.6667	145.8	96.6	7.2	57	4.2	2.72	8	17	8.2	109	1	93	144	3.6	0	0	0	0	0	0	365	0
0	30.572	3	92.3182	119.304	77	8.9	191	11.3	3.51	11	13	8	103	0.8	122	137	4	0	0	0	0	1	0	365	0
0	91.6833	3	92.05	114.588	71.4706	11.2	184	10.3	3.88	11	29	8.9	101	0.9	97	134	4	0	0	0	0	0	0	365	0
1	62.4124	1	80.9231	133.185	65.5926	14.3	186	10.7	4.41	14	18	9.2	99	0.9	132	137	3.6	0	0	0	0	0	0	365	0
0	49.5366	2	84.16	111.04	78.64	6.9	27	6.8	2.7	8	10		106	1.1	108	138	4.3	0	0	0	0	0	0	1027.6	0
1	66.3622	1	71.5926	124.536	51.25	3.4	45	3	2.88	10	11	8.6	102	0.8	96	139	3.5	0	0	0	1	0	0	365	0
1	75.5465	1	106.652	106.87	63.0435	6.6	39	0.4	2.5	12	21	7.5	99	1.4	82	134	3.6	0	0	0	1	1	1	181.3	0
0	65.8916	3	68.3514	109.556	66.4444	12.2	249	12	4.8	8	13	8.6	113	0.9	126	144	4.2	0	0	0	0	0	0	365	0
0	37.5647	1	131	116.043	70.8261	9.2	38	2.5	2.64	14	14	7.8	109	1	92	136	3	0	0	0	0	0	0	365	0
1	51.775	1	79.2692	121.607	69.1786	10.6	97	5.6	3.44	5	11	8.4	102	0.5	114	131	3.7	0	0	0	0	0	0	365	0
0	67.2751	1	87.64	107.48	47.04	8.8	314	13	3.54	14	25	8.5	99	1.2	92	136	4.2	0	0	0	0	1	0	365	0
0	63.191	1	61.8696	110.357	60.6786	14.2	263	27.7	5.34	14	28	8.8	100	1.7	153	139	4.7	0	0	0	1	0	0	365	0
1	56.3795	1	91.88	129.52	70.16	10.2	200	6.4	3.49	7	18	8.5	99	0.5	75	136	3.7	1	0	0	1	1	0	365	0
1	72.9117	1	90.2857	108.861	56.5	7.2	126	8.1	2.1	10	16	7.7	104	0.8	121	137	4.3	0	0	0	1	0	0	365	0
0	42.1287	1	93.75	139.375	80.8333	10.4	145	4	3.78	20	36	6.9	96	4.2	85	133	3.2	0	0	0	0	0	0	365	0
0	72.5361	1	86.2222	131.875	67.875	6.3	13	0.4		15	72	6.9	95	3.4	117	144	3.2	0	0	0	0	0	0	6.5	1
0	64.4427	3	92.5556	107.422	62.1406	10.4	297	14.5	4.42	7	6	7.4	99	0.5	149	134	3.4	0	0	0	0	0	0	288.8	0
1	74.0178	1	83.1154	113.583	57.125	10.8	228	9.3	3.69	11	35	7.8	104	1.7	116	135	4.4	1	0	0	1	1	1	1111.1	0
0	48.6125	1	100.042	99.2	66.7	7.5	310	16.4	2.43	16	21	7.1	99	1.1	131	133	3.3	0	1	0	0	0	0	84.2	0
1	91.7989	1	71.8077	151.08	60.04	10.1	317	39.4	3.68	15	35	8.6	102	1.7	146	136	4.4	0	0	0	0	0	1	10.1	1
0	59.2397	1	105.769	106.708	57.3333	12.7	244	7.2	3.93	10	14	7.1	101	0.8	120	138	3.8	0	0	0	1	0	0	2668.9	0
